# Supplementary material for: In Streptococcus thermophilus, Ammonia from Urea Hydrolysis Paradoxically Boosts Acidification and Reveals a New Regulatory Mechanism of Glycolysis
Source: Microbiol Spectr. 2022 Apr 25;10(3):e02760-21. doi: 10.1128/spectrum.02760-21 (PMC9241937; doi:10.1128/spectrum.02760-21)
Supplement: SUPPLEMENTAL FILE 1 — Supplemental material. Download spectrum.02760-21-s001.xlsx, XLSX file, 0.1 MB [file spectrum.02760-21-s001.xlsx]

## Sheet: Total proteins
Table S1	Proteomic analysis of Streptococcus thermophilus MIM13 EdC
Protein FDR Confidence: Combined	Master	Accession	Description	Exp. q-value: Combined	Sum PEP Score	Coverage [%]	# Peptides	# PSMs	# Unique Peptides	# Protein Groups	# AAs	MW [kDa]	calc. pI	Score Sequest HT: Sequest HT	# Peptides (by Search Engine): Sequest HT
High	Master Protein	A0A0E2REL1	Zinc metalloprotease OS=Streptococcus thermophilus TH1477 OX=1436725 GN=Y022_01240 PE=3 SV=1	0	23.227	26	7	12	7	1	420	45.6	6.6	23.69	7
High	Master Protein	A0A0E2QHI8	Zinc ABC transporter substrate-binding protein OS=Streptococcus thermophilus M17PTZA496 OX=1433289 GN=X841_05280 PE=3 SV=1	0.002	2.048	2	1	1	1	1	514	58	5.83	0	1
High	Master Protein	A0A2U2M334	YigZ family protein OS=Streptococcus thermophilus OX=1308 GN=DID82_07580 PE=4 SV=1	0	4.877	11	2	3	2	1	208	23.1	5.35	4.33	2
High	Master Protein	A0A0E2Q1S1	X-Pro aminopeptidase OS=Streptococcus thermophilus M17PTZA496 OX=1433289 GN=X841_09845 PE=3 SV=1	0	3.833	6	2	4	2	1	353	40	4.92	4.35	2
High	Master Protein	A0A0E2PZS0	Xaa-Pro dipeptidyl-peptidase OS=Streptococcus thermophilus M17PTZA496 OX=1433289 GN=pepX PE=3 SV=1	0	32.132	16	9	15	9	1	755	85.6	5.43	20.11	9
High	Master Protein	A0A2U2MFK5	Valine--tRNA ligase OS=Streptococcus thermophilus OX=1308 GN=valS PE=3 SV=1	0	133.406	37	25	61	25	1	892	102.2	5.16	121.71	25
High	Master Protein	A0A2S4DZG6	Valine racemase (ATP-hydrolyzing) OS=Streptococcus thermophilus OX=1308 GN=CDA68_00155 PE=4 SV=1	0.002	2.15	1	1	2	1	1	963	111	5.54	0	1
High	Master Protein	V8LTH9	UvrABC system protein B OS=Streptococcus thermophilus TH1435 OX=1415776 GN=uvrB PE=3 SV=1	0	32.399	15	8	13	8	1	668	76.6	5.01	23.16	8
High	Master Protein	F8LTD1	UvrABC system protein A OS=Streptococcus thermophilus JIM 8232 OX=1051074 GN=uvrA PE=3 SV=1	0	67.163	23	14	26	14	1	941	103.9	6.18	54.27	14
High	Master Protein	Q935S8	UTP--glucose-1-phosphate uridylyltransferase OS=Streptococcus thermophilus OX=1308 GN=galU PE=3 SV=1	0	30.652	32	6	14	6	1	304	33.6	5.6	29.51	6
High	Master Protein	A0A0E2Q4P5	Uridylate kinase OS=Streptococcus thermophilus M17PTZA496 OX=1433289 GN=pyrH PE=3 SV=1	0	28.434	27	6	15	6	1	245	26.3	5.78	32.7	6
High	Master Protein	A0A2X3UYG9	Uridine kinase OS=Streptococcus thermophilus OX=1308 GN=udk PE=3 SV=1	0	6.962	9	2	4	2	1	211	24.3	5.52	8.48	2
High	Master Protein	F8LV37	Urease subunit gamma OS=Streptococcus thermophilus JIM 8232 OX=1051074 GN=ureA PE=3 SV=1	0	15.792	29	2	6	2	1	100	11.3	5.22	13.29	2
High	Master Protein	Q5M1G7	Urease subunit beta OS=Streptococcus thermophilus (strain CNRZ 1066) OX=299768 GN=ureB PE=3 SV=1	0	3.795	10	1	1	1	1	103	11.5	6.3	2.32	1
High	Master Protein	A0A0E2Q2Y6	Urease subunit alpha OS=Streptococcus thermophilus M17PTZA496 OX=1433289 GN=ureC PE=3 SV=1	0	32.524	24	8	11	8	1	572	61.8	5.27	20.13	8
High	Master Protein	Q7ATC3	Urease accessory protein UreG OS=Streptococcus thermophilus OX=1308 GN=ureG PE=3 SV=1	0	45.623	41	6	14	6	1	204	22.9	4.75	40.93	6
High	Master Protein	V8LYB6	Urease accessory protein UreE OS=Streptococcus thermophilus TH1435 OX=1415776 GN=ureE PE=3 SV=1	0	17.31	18	2	6	2	1	168	19	6.1	19.38	2
High	Master Protein	V8LVC8	Uracil-DNA glycosylase OS=Streptococcus thermophilus TH1435 OX=1415776 GN=U730_05175 PE=4 SV=1	0	5.369	8	1	2	1	1	202	23.4	6.29	3.75	1
High	Master Protein	A0A0E2RU12	Uracil phosphoribosyltransferase OS=Streptococcus thermophilus TH1477 OX=1436725 GN=Y022_07940 PE=4 SV=1	0	6.931	17	2	2	2	1	143	15.6	5.86	2.14	2
High	Master Protein	V8LY46	Uracil phosphoribosyltransferase OS=Streptococcus thermophilus TH1435 OX=1415776 GN=upp PE=3 SV=1	0	76.979	52	8	21	8	1	209	23	5.67	65.93	8
High	Master Protein	F8LVC8	UPF0374 protein STH8232_0483 OS=Streptococcus thermophilus JIM 8232 OX=1051074 GN=STH8232_0483 PE=3 SV=1	0	13.998	17	2	4	2	1	177	21.1	7.2	8.53	2
High	Master Protein	A0A2U2MF51	UPF0371 protein DID82_03180 OS=Streptococcus thermophilus OX=1308 GN=DID82_03180 PE=3 SV=1	0	55.538	24	9	19	1	1	494	55.1	5.74	48.55	9
High	Master Protein	A0A2S4DWG6	UPF0371 protein CDA68_01037 OS=Streptococcus thermophilus OX=1308 GN=CDA68_01037 PE=3 SV=1	0	58.397	24	10	20	2	1	494	55.1	5.76	48.55	10
High	Master Protein	A0A0E2Q0Y7	UPF0356 protein X841_10010 OS=Streptococcus thermophilus M17PTZA496 OX=1433289 GN=X841_10010 PE=3 SV=1	0	8.15	20	1	2	1	1	76	9.1	4.68	8.22	1
High	Master Protein	A0A0E2Q1Y0	UPF0342 protein X841_03865 OS=Streptococcus thermophilus M17PTZA496 OX=1433289 GN=X841_03865 PE=3 SV=1	0	22.569	52	4	11	4	1	112	12.8	4.59	17.39	4
High	Master Protein	A0A0P6UEQ5	UPF0340 protein CDA68_01715 OS=Streptococcus thermophilus OX=1308 GN=CDA68_01715 PE=3 SV=1	0	10.467	14	3	6	3	1	186	19.8	5.25	12.24	3
High	Master Protein	Q5M293	UPF0297 protein stu1959 OS=Streptococcus thermophilus (strain ATCC BAA-250 / LMG 18311) OX=264199 GN=stu1959 PE=3 SV=1	0	7.187	23	1	4	1	1	88	10.2	4.84	11.53	1
High	Master Protein	F8LU15	UPF0297 protein STH8232_2264 OS=Streptococcus thermophilus JIM 8232 OX=1051074 GN=STH8232_2264 PE=3 SV=1	0	11.791	23	1	6	1	1	88	10.2	4.97	14.45	1
High	Master Protein	Q5M0Y4	UPF0291 protein str0508 OS=Streptococcus thermophilus (strain CNRZ 1066) OX=299768 GN=str0508 PE=3 SV=1	0	16.383	33	3	8	3	1	85	9.8	7.5	15.51	3
High	Master Protein	A0A2S4DW49	UPF0246 protein CDA68_01279 OS=Streptococcus thermophilus OX=1308 GN=CDA68_01279 PE=3 SV=1	0	11.697	8	2	3	2	1	267	31.1	7.03	8.63	2
High	Master Protein	A0A0E2Q495	UPF0237 protein X841_00755 OS=Streptococcus thermophilus M17PTZA496 OX=1433289 GN=X841_00755 PE=3 SV=1	0	5.941	15	1	2	1	1	88	9.5	4.92	6.47	1
High	Master Protein	V8LYZ3	UPF0210 protein U730_00745 OS=Streptococcus thermophilus TH1435 OX=1415776 GN=U730_00745 PE=3 SV=1	0	58.746	42	11	23	11	1	447	46.6	4.96	51.51	11
High	Master Protein	Q5M0V5	UPF0176 protein str0548 OS=Streptococcus thermophilus (strain CNRZ 1066) OX=299768 GN=str0548 PE=3 SV=1	0	30.863	20	5	9	5	1	327	37.8	5.01	19.04	5
High	Master Protein	A0A0E2RBB1	UPF0109 protein Y022_07730 OS=Streptococcus thermophilus TH1477 OX=1436725 GN=Y022_07730 PE=3 SV=1	0	9.94	26	1	2	1	1	82	9.1	8.46	8.09	1
High	Master Protein	V8LTS5	Universal stress protein OS=Streptococcus thermophilus TH1435 OX=1415776 GN=U730_07790 PE=3 SV=1	0	52.394	62	9	24	9	1	150	16.9	6.1	66.42	9
High	Master Protein	Q5M1R0	Undecaprenyl-diphosphatase OS=Streptococcus thermophilus (strain CNRZ 1066) OX=299768 GN=uppP PE=3 SV=1	0	4.951	5	1	2	1	1	288	32.3	9.44	5.44	1
Medium	Master Protein	A0A0E2RSP3	Uncharacterized protein OS=Streptococcus thermophilus TH1477 OX=1436725 GN=Y022_10480 PE=4 SV=1	0.026	1.292	4	1	1	1	1	226	26.6	5.22	2.16	1
High	Master Protein	A0A0E2RST4	Uncharacterized protein OS=Streptococcus thermophilus TH1477 OX=1436725 GN=Y022_10120 PE=4 SV=1	0	17.95	28	2	6	2	1	100	11.5	4.94	19.1	2
Medium	Master Protein	A0A0E2RI96	Uncharacterized protein OS=Streptococcus thermophilus TH1477 OX=1436725 GN=Y022_03630 PE=4 SV=1	0.032	1.107	13	1	1	1	1	142	16.5	4.81	0	1
High	Master Protein	A0A0E2RDG5	Uncharacterized protein OS=Streptococcus thermophilus TH1477 OX=1436725 GN=Y022_03235 PE=4 SV=1	0.002	2.041	7	1	2	1	1	121	13.1	9.31	3.9	1
Medium	Master Protein	A0A0E2RDG4	Uncharacterized protein OS=Streptococcus thermophilus TH1477 OX=1436725 GN=Y022_03165 PE=4 SV=1	0.028	1.271	2	1	2	1	1	288	33.8	8.82	0	1
High	Master Protein	A0A0E2RK61	Uncharacterized protein OS=Streptococcus thermophilus TH1477 OX=1436725 GN=Y022_00650 PE=4 SV=1	0	4.763	6	1	2	1	1	256	29.2	4.61	4.37	1
High	Master Protein	V8LSL4	Uncharacterized protein OS=Streptococcus thermophilus TH1435 OX=1415776 GN=U730_08215 PE=4 SV=1	0	3.481	10	1	1	1	1	231	25.3	5.5	3.25	1
High	Master Protein	V8LZZ5	Uncharacterized protein OS=Streptococcus thermophilus TH1435 OX=1415776 GN=U730_00640 PE=4 SV=1	0	7.36	4	1	2	1	1	286	31.3	5.06	6.5	1
High	Master Protein	V8M0C8	Uncharacterized protein OS=Streptococcus thermophilus TH1435 OX=1415776 GN=U730_00040 PE=4 SV=1	0	9.854	19	2	5	2	1	91	10.4	9.55	12.04	2
High	Master Protein	Q70CB7	Uncharacterized protein OS=Streptococcus thermophilus OX=1308 PE=4 SV=1	0	7.431	14	3	4	3	1	263	30.3	5.22	3.62	3
High	Master Protein	Q70C99	Uncharacterized protein OS=Streptococcus thermophilus OX=1308 PE=4 SV=1	0	2.938	11	1	2	1	1	74	8.7	9.89	1.62	1
High	Master Protein	Q70C90	Uncharacterized protein OS=Streptococcus thermophilus OX=1308 PE=4 SV=1	0	16.357	18	4	6	4	1	347	38.9	5.21	14.46	4
High	Master Protein	Q70CA6	Uncharacterized protein OS=Streptococcus thermophilus OX=1308 PE=4 SV=1	0	4.587	13	1	2	1	1	76	8.7	4.09	4.56	1
High	Master Protein	Q70C93	Uncharacterized protein OS=Streptococcus thermophilus OX=1308 PE=4 SV=1	0	11.523	23	1	4	1	1	100	11.8	4.59	8.01	1
Medium	Master Protein	A0A2X3UML0	Uncharacterized protein OS=Streptococcus thermophilus OX=1308 GN=NCTC12958_01367 PE=4 SV=1	0.04	0.965	14	1	2	1	1	58	6.3	11.17	0	1
Medium	Master Protein	A0A2X3U5D2	Uncharacterized protein OS=Streptococcus thermophilus OX=1308 GN=NCTC12958_00154 PE=4 SV=1	0.034	1.045	4	1	1	1	1	217	23.9	9.63	1.87	1
Medium	Master Protein	A0A3P6K7W9	Uncharacterized protein OS=Streptococcus thermophilus OX=1308 GN=NCTC10353_01786 PE=4 SV=1	0.037	1.014	18	1	1	1	1	77	8.5	9.63	1.75	1
Medium	Master Protein	A0A3P6IWM9	Uncharacterized protein OS=Streptococcus thermophilus OX=1308 GN=NCTC10353_00143 PE=4 SV=1	0.047	0.846	4	1	1	1	1	258	26.7	8.62	0	1
High	Master Protein	A0A2U2LZV7	Uncharacterized protein OS=Streptococcus thermophilus OX=1308 GN=DID82_09020 PE=4 SV=1	0	9.927	16	4	7	4	1	256	29.7	8.6	8.4	4
High	Master Protein	A0A2U2M6C3	Uncharacterized protein OS=Streptococcus thermophilus OX=1308 GN=DID82_06175 PE=4 SV=1	0	7.84	9	2	4	2	1	304	35.2	5.21	9.61	2
High	Master Protein	A0A2S4DUV3	Uncharacterized protein OS=Streptococcus thermophilus OX=1308 GN=CDA68_01732 PE=4 SV=1	0	102.315	42	16	35	16	1	555	59.4	4.53	76.88	16
High	Master Protein	A0A2S4DXH1	Uncharacterized protein OS=Streptococcus thermophilus OX=1308 GN=CDA68_00856 PE=4 SV=1	0	17.718	14	5	11	5	1	326	39	8.25	17.79	5
High	Master Protein	A0A0P6UY06	Uncharacterized protein OS=Streptococcus thermophilus OX=1308 GN=CDA68_00719 PE=4 SV=1	0	8.024	14	2	4	2	1	216	23	4.5	5.81	2
High	Master Protein	A0A2S4DXI8	Uncharacterized protein OS=Streptococcus thermophilus OX=1308 GN=CDA68_00683 PE=4 SV=1	0	35.553	17	9	15	9	1	608	68.9	6.23	31.5	9
High	Master Protein	A0A2S4DYH4	Uncharacterized protein OS=Streptococcus thermophilus OX=1308 GN=CDA68_00403 PE=4 SV=1	0	65.915	19	11	27	11	1	710	79	5.91	50.28	11
High	Master Protein	A0A0E2Q0J5	Uncharacterized protein OS=Streptococcus thermophilus M17PTZA496 OX=1433289 GN=X841_10525 PE=4 SV=1	0	4.297	10	1	2	1	1	121	13	5.52	4.37	1
High	Master Protein	A0A0E2QFJ6	Uncharacterized protein OS=Streptococcus thermophilus M17PTZA496 OX=1433289 GN=X841_09830 PE=4 SV=1	0	21.584	41	4	8	4	1	129	14	4.41	25.56	4
High	Master Protein	A0A0E2Q309	Uncharacterized protein OS=Streptococcus thermophilus M17PTZA496 OX=1433289 GN=X841_07310 PE=4 SV=1	0	7.016	10	1	2	1	1	176	19.8	5.97	4.13	1
High	Master Protein	A0A0E2Q254	Uncharacterized protein OS=Streptococcus thermophilus M17PTZA496 OX=1433289 GN=X841_07240 PE=4 SV=1	0	5.866	4	1	2	1	1	322	35	5.1	1.84	1
High	Master Protein	A0A0E2QGW8	Uncharacterized protein OS=Streptococcus thermophilus M17PTZA496 OX=1433289 GN=X841_06835 PE=4 SV=1	0	45.935	46	8	18	8	1	278	30.2	5.67	43.47	8
High	Master Protein	A0A0E2Q0R8	Uncharacterized protein OS=Streptococcus thermophilus M17PTZA496 OX=1433289 GN=X841_06715 PE=4 SV=1	0	22.698	52	3	9	3	1	73	8.6	4.83	18.39	3
High	Master Protein	A0A0E2QIZ6	Uncharacterized protein OS=Streptococcus thermophilus M17PTZA496 OX=1433289 GN=X841_03355 PE=4 SV=1	0	8.047	25	2	3	2	1	76	8.7	4.48	5.16	2
High	Master Protein	A0A0E2Q538	Uncharacterized protein OS=Streptococcus thermophilus M17PTZA496 OX=1433289 GN=X841_01645 PE=4 SV=1	0	21.946	20	2	6	2	1	160	18.1	5.34	21.92	2
High	Master Protein	A0A0E2QKD1	Uncharacterized protein OS=Streptococcus thermophilus M17PTZA496 OX=1433289 GN=X841_00995 PE=4 SV=1	0.002	2.129	4	1	2	1	1	370	39.9	6.89	0	1
Medium	Master Protein	A0A0E2Q6G0	Uncharacterized protein OS=Streptococcus thermophilus M17PTZA496 OX=1433289 GN=X841_00685 PE=4 SV=1	0.047	0.858	1	1	1	1	1	955	111.6	5.73	0	1
High	Master Protein	F8LSZ5	Uncharacterized protein OS=Streptococcus thermophilus JIM 8232 OX=1051074 GN=STH8232_1865 PE=4 SV=1	0	5.977	13	1	3	1	1	105	11.9	9.28	3.16	1
High	Master Protein	F8LYQ5	Uncharacterized protein OS=Streptococcus thermophilus JIM 8232 OX=1051074 GN=STH8232_1726 PE=3 SV=1	0	67.652	31	16	31	16	1	736	80.3	8.92	53.6	16
High	Master Protein	F8LXG2	Uncharacterized protein OS=Streptococcus thermophilus JIM 8232 OX=1051074 GN=STH8232_1257 PE=4 SV=1	0	19.318	57	5	9	5	1	92	10.4	5.34	21.12	5
Medium	Master Protein	F8LX99	Uncharacterized protein OS=Streptococcus thermophilus JIM 8232 OX=1051074 GN=STH8232_1189 PE=4 SV=1	0.028	1.262	5	1	1	1	1	251	28.7	5.07	0	1
High	Master Protein	F8LWT8	Uncharacterized protein OS=Streptococcus thermophilus JIM 8232 OX=1051074 GN=STH8232_1022 PE=4 SV=1	0	26.417	26	5	10	5	1	256	29.9	5.57	18.27	5
High	Master Protein	F8LWI0	Uncharacterized protein OS=Streptococcus thermophilus JIM 8232 OX=1051074 GN=STH8232_0910 PE=4 SV=1	0	3.961	8	1	3	1	1	131	14.6	7.9	6.79	1
High	Master Protein	F8LVU2	Uncharacterized protein OS=Streptococcus thermophilus JIM 8232 OX=1051074 GN=STH8232_0655 PE=4 SV=1	0.01	1.581	26	1	2	1	1	57	6.4	4.72	1.65	1
High	Master Protein	F8LV08	Uncharacterized protein OS=Streptococcus thermophilus JIM 8232 OX=1051074 GN=STH8232_0348 PE=4 SV=1	0	11.026	17	1	5	1	1	81	9.2	10.14	4.45	1
High	Master Protein	G6ERA5	Uncharacterized protein OS=Streptococcus thermophilus CNCM I-1630 OX=1042404 GN=STHE1630_01653 PE=4 SV=1	0	13.926	12	3	5	3	1	185	21.8	8.65	11.95	3
High	Master Protein	G6ENB0	Uncharacterized protein OS=Streptococcus thermophilus CNCM I-1630 OX=1042404 GN=STHE1630_00606 PE=4 SV=1	0	3.377	7	1	2	1	1	132	15.5	4.88	4.04	1
Medium	Master Protein	R5ZXY3	Uncharacterized protein OS=Streptococcus thermophilus CAG:236 OX=1263110 GN=BN551_00871 PE=4 SV=1	0.023	1.372	2	1	2	1	1	394	44.6	6.65	1.75	1
High	Master Protein	R6ADC4	Uncharacterized protein OS=Streptococcus thermophilus CAG:236 OX=1263110 GN=BN551_00738 PE=4 SV=1	0	6.972	16	3	6	3	1	112	13.1	8.4	7.69	3
High	Master Protein	R6ACL9	Uncharacterized protein OS=Streptococcus thermophilus CAG:236 OX=1263110 GN=BN551_00615 PE=4 SV=1	0	9.947	16	4	8	4	1	263	31	7.17	13.59	4
High	Master Protein	R6ACE1	Uncharacterized protein OS=Streptococcus thermophilus CAG:236 OX=1263110 GN=BN551_00581 PE=4 SV=1	0	6.35	11	1	1	1	1	126	14.8	8.57	2.8	1
High	Master Protein	Q5M2H3	Uncharacterized protein OS=Streptococcus thermophilus (strain ATCC BAA-250 / LMG 18311) OX=264199 GN=stu1850 PE=4 SV=1	0.009	1.7	20	1	1	1	1	97	10.8	6.06	0	1
High	Master Protein	Q5M322	Uncharacterized protein OS=Streptococcus thermophilus (strain ATCC BAA-250 / LMG 18311) OX=264199 GN=stu1616 PE=4 SV=1	0	9.177	6	1	3	1	1	289	33.2	4.65	6.83	1
High	Master Protein	Q5M378	Uncharacterized protein OS=Streptococcus thermophilus (strain ATCC BAA-250 / LMG 18311) OX=264199 GN=stu1558 PE=4 SV=1	0	5.79	6	2	2	2	1	432	49.6	8.06	2.22	2
High	Master Protein	Q5M3B6	Uncharacterized protein OS=Streptococcus thermophilus (strain ATCC BAA-250 / LMG 18311) OX=264199 GN=stu1516 PE=4 SV=1	0	5.209	8	1	2	1	1	154	17.2	5.45	5.15	1
High	Master Protein	Q5M3G5	Uncharacterized protein OS=Streptococcus thermophilus (strain ATCC BAA-250 / LMG 18311) OX=264199 GN=stu1458 PE=4 SV=1	0	7.237	10	2	5	2	1	218	25.4	8.65	3.61	2
High	Master Protein	Q5M408	Uncharacterized protein OS=Streptococcus thermophilus (strain ATCC BAA-250 / LMG 18311) OX=264199 GN=stu1199 PE=3 SV=1	0	79.26	61	13	35	13	1	261	29.2	5.11	82	13
High	Master Protein	Q5M463	Uncharacterized protein OS=Streptococcus thermophilus (strain ATCC BAA-250 / LMG 18311) OX=264199 GN=stu1141 PE=4 SV=1	0	12.58	6	2	4	2	1	419	48.3	4.32	11.42	2
High	Master Protein	Q5M4I5	Uncharacterized protein OS=Streptococcus thermophilus (strain ATCC BAA-250 / LMG 18311) OX=264199 GN=stu0962 PE=4 SV=1	0	18.241	16	3	8	3	1	220	24.5	5.41	13.46	3
High	Master Protein	Q5M4M3	Uncharacterized protein OS=Streptococcus thermophilus (strain ATCC BAA-250 / LMG 18311) OX=264199 GN=stu0907 PE=4 SV=1	0	3.087	9	1	1	1	1	101	11.2	5.22	2.14	1
High	Master Protein	Q5M4T5	Uncharacterized protein OS=Streptococcus thermophilus (strain ATCC BAA-250 / LMG 18311) OX=264199 GN=stu0808 PE=4 SV=1	0	64.032	47	12	27	3	1	375	39.8	8.19	69.25	12
High	Master Protein	Q5M4T7	Uncharacterized protein OS=Streptococcus thermophilus (strain ATCC BAA-250 / LMG 18311) OX=264199 GN=stu0800 PE=4 SV=1	0	22.969	20	3	6	3	1	213	23.8	9.22	17.74	3
High	Master Protein	Q5M531	Uncharacterized protein OS=Streptococcus thermophilus (strain ATCC BAA-250 / LMG 18311) OX=264199 GN=stu0668 PE=4 SV=1	0	10.516	22	3	5	3	1	163	17.7	10.1	13.25	3
High	Master Protein	Q5M5H8	Uncharacterized protein OS=Streptococcus thermophilus (strain ATCC BAA-250 / LMG 18311) OX=264199 GN=stu0497 PE=4 SV=1	0	8.179	8	2	3	2	1	285	31.7	4.69	7.03	2
High	Master Protein	Q5M5M8	Uncharacterized protein OS=Streptococcus thermophilus (strain ATCC BAA-250 / LMG 18311) OX=264199 GN=stu0440 PE=3 SV=1	0	7.449	7	2	4	2	1	299	33.8	8.1	9.75	2
High	Master Protein	Q5M5V7	Uncharacterized protein OS=Streptococcus thermophilus (strain ATCC BAA-250 / LMG 18311) OX=264199 GN=stu0342 PE=4 SV=1	0	7.475	21	2	4	2	1	99	11.4	9.5	8	2
High	Master Protein	Q5M5Y1	Uncharacterized protein OS=Streptococcus thermophilus (strain ATCC BAA-250 / LMG 18311) OX=264199 GN=stu0316 PE=4 SV=1	0	19.056	15	3	7	3	1	180	20.2	4.09	16.79	3
High	Master Protein	Q5M4Q0	Uncharacterized protein OS=Streptococcus thermophilus (strain ATCC BAA-250 / LMG 18311) OX=264199 GN=phnA PE=4 SV=1	0	9.785	28	3	6	3	1	109	12.1	5.01	11.26	3
High	Master Protein	A0A0E2PZI7	UDP-N-acetylmuramoyl-tripeptide--D-alanyl-D-alanine ligase OS=Streptococcus thermophilus M17PTZA496 OX=1433289 GN=murF PE=3 SV=1	0	33.005	23	7	14	7	1	457	50.2	5.03	21.88	7
High	Master Protein	A0A0E2Q145	UDP-N-acetylmuramoylpentapeptide-lysine N(6)-alanyltransferase OS=Streptococcus thermophilus M17PTZA496 OX=1433289 GN=X841_06535 PE=4 SV=1	0	34.099	23	7	13	7	1	404	46.2	7.5	30.01	7
High	Master Protein	A0A2U2M365	UDP-N-acetylmuramoyl-L-alanyl-D-glutamate--L-lysine ligase OS=Streptococcus thermophilus OX=1308 GN=murE PE=3 SV=1	0	32.291	22	7	12	7	1	481	53.3	6.29	25.46	7
High	Master Protein	A0A0E2REY8	UDP-N-acetylmuramoylalanine--D-glutamate ligase OS=Streptococcus thermophilus TH1477 OX=1436725 GN=murD PE=3 SV=1	0	52.774	30	10	22	10	1	450	48.6	5.03	53.73	10
High	Master Protein	Q5M1J9	UDP-N-acetylmuramate--L-alanine ligase OS=Streptococcus thermophilus (strain CNRZ 1066) OX=299768 GN=murC PE=3 SV=1	0	50.227	19	6	13	6	1	447	50.1	5.48	44.96	6
High	Master Protein	A0A0E2RCW1	UDP-N-acetylglucosamine--N-acetylmuramyl-(pentapeptide) pyrophosphoryl-undecaprenol N-acetylglucosamine transferase OS=Streptococcus thermophilus TH1477 OX=1436725 GN=murG PE=3 SV=1	0	20.08	22	6	9	6	1	356	40.2	7.36	10.4	6
High	Master Protein	A0A2U2LZF9	UDP-N-acetylglucosamine--LPS N-acetylglucosamine transferase OS=Streptococcus thermophilus OX=1308 GN=DID82_09365 PE=4 SV=1	0.001	2.295	5	1	2	1	1	149	17.3	9.57	1.63	1
High	Master Protein	V8LUF9	UDP-N-acetylglucosamine 1-carboxyvinyltransferase OS=Streptococcus thermophilus TH1435 OX=1415776 GN=murA PE=3 SV=1	0	16.419	15	5	8	5	1	423	45.2	5.21	17.81	5
High	Master Protein	A0A2S4DXN5	UDP-N-acetylglucosamine 1-carboxyvinyltransferase OS=Streptococcus thermophilus OX=1308 GN=murA PE=3 SV=1	0	25.713	13	5	11	5	1	423	45.2	6.76	18.38	5
High	Master Protein	Q03JH0	UDP-N-acetylenolpyruvoylglucosamine reductase OS=Streptococcus thermophilus (strain ATCC BAA-491 / LMD-9) OX=322159 GN=murB PE=3 SV=1	0	6.993	4	1	2	1	1	304	33.4	7.24	6.5	1
High	Master Protein	A0A2U2M1W6	UDP-glucose 6-dehydrogenase OS=Streptococcus thermophilus OX=1308 GN=DID82_07980 PE=3 SV=1	0.001	2.708	3	1	1	1	1	395	44.9	6.27	0	1
High	Master Protein	A0A2U2M6C8	UDP-glucose 4-epimerase GalE OS=Streptococcus thermophilus OX=1308 GN=galE PE=4 SV=1	0	21.478	17	4	10	4	1	337	37.2	5.43	22.35	4
High	Master Protein	Q8L2I2	UDP glucose 4-epimerase OS=Streptococcus thermophilus (strain ATCC BAA-250 / LMG 18311) OX=264199 GN=galE PE=3 SV=1	0	31.796	22	5	12	1	1	336	37.2	5.21	30.63	5
High	Master Protein	Q03IK0	Tyrosine--tRNA ligase OS=Streptococcus thermophilus (strain ATCC BAA-491 / LMD-9) OX=322159 GN=tyrS PE=3 SV=1	0	81.541	35	12	33	12	1	418	47.2	5.4	74.25	12
High	Master Protein	A0A0E2RV99	Tyrosine-protein phosphatase OS=Streptococcus thermophilus TH1477 OX=1436725 GN=Y022_05550 PE=3 SV=1	0	17.137	12	2	4	2	1	243	28	8.44	11.75	2
High	Master Protein	A0A2S4DZE3	Tyrosine recombinase XerD-like OS=Streptococcus thermophilus OX=1308 GN=CDA68_00126 PE=3 SV=1	0.001	2.682	4	1	2	1	1	257	29.2	8.82	0	1
High	Master Protein	Q70C96	Tyrosine integrase OS=Streptococcus thermophilus OX=1308 GN=int PE=3 SV=1	0	26.096	21	8	15	8	1	448	51.9	9.31	11.83	8
High	Master Protein	Q5M503	Type I restriction-modification system specificty subunit OS=Streptococcus thermophilus (strain ATCC BAA-250 / LMG 18311) OX=264199 GN=hsdS1 PE=4 SV=1	0	7.376	6	2	3	2	1	406	45.5	8.63	5.62	2
High	Master Protein	A0A0E2Q434	Type I restriction endonuclease subunit S OS=Streptococcus thermophilus M17PTZA496 OX=1433289 GN=X841_05750 PE=4 SV=1	0	8.166	11	2	4	2	1	206	23.4	7.24	8.84	2
High	Master Protein	A0A0E2PYW0	Tryptophan--tRNA ligase OS=Streptococcus thermophilus M17PTZA496 OX=1433289 GN=trpS PE=3 SV=1	0	41.772	28	6	13	6	1	340	38.3	5.41	27.25	6
High	Master Protein	A0A0E2QFY0	Tryptophan synthase beta chain OS=Streptococcus thermophilus M17PTZA496 OX=1433289 GN=trpB PE=3 SV=1	0	15.653	16	5	10	5	1	402	43.5	5.72	10.98	5
High	Master Protein	A0A0E2PZJ4	Tryptophan synthase alpha chain OS=Streptococcus thermophilus M17PTZA496 OX=1433289 GN=trpA PE=3 SV=1	0	3.509	5	1	2	1	1	260	28.4	5.19	4.67	1
High	Master Protein	A0A0E2PYY7	tRNA-specific adenosine deaminase OS=Streptococcus thermophilus M17PTZA496 OX=1433289 GN=tadA PE=3 SV=1	0	8.817	15	2	3	2	1	172	19.5	5.97	4.66	2
High	Master Protein	G6EME9	tRNA-specific 2-thiouridylase MnmA OS=Streptococcus thermophilus CNCM I-1630 OX=1042404 GN=mnmA PE=3 SV=1	0	18.905	25	6	9	6	1	373	41.8	5.35	12.32	6
High	Master Protein	Q5M689	tRNA-dihydrouridine synthase OS=Streptococcus thermophilus (strain ATCC BAA-250 / LMG 18311) OX=264199 GN=nifR PE=3 SV=1	0	5.375	7	2	3	2	1	350	38.6	7.11	6.31	2
High	Master Protein	A0A0E2Q4I6	tRNA(Ile)-lysidine synthase OS=Streptococcus thermophilus M17PTZA496 OX=1433289 GN=tilS PE=3 SV=1	0	5.86	5	2	3	2	1	421	48.9	9.17	3.53	2
High	Master Protein	V8LRE1	tRNA uridine 5-carboxymethylaminomethyl modification enzyme MnmG OS=Streptococcus thermophilus TH1435 OX=1415776 GN=mnmG PE=3 SV=1	0	24.739	13	7	13	7	1	670	74.7	7.24	22.34	7
High	Master Protein	A0A0E2QHR2	tRNA pseudouridine synthase B OS=Streptococcus thermophilus M17PTZA496 OX=1433289 GN=truB PE=3 SV=1	0	10.894	9	2	3	2	1	293	31.8	5.76	7.86	2
High	Master Protein	A0A2S4DUE2	tRNA pseudouridine synthase A OS=Streptococcus thermophilus OX=1308 GN=truA PE=3 SV=1	0	12.208	19	4	6	4	1	248	27.7	7.62	9.64	4
High	Master Protein	Q03IT6	tRNA N6-adenosine threonylcarbamoyltransferase OS=Streptococcus thermophilus (strain ATCC BAA-491 / LMD-9) OX=322159 GN=tsaD PE=3 SV=1	0	9.92	5	1	2	1	1	337	36.2	5.21	6.39	1
High	Master Protein	F8LX95	tRNA modification GTPase MnmE OS=Streptococcus thermophilus JIM 8232 OX=1051074 GN=mnmE PE=3 SV=1	0	57.777	29	9	20	9	1	456	50.4	4.72	44.49	9
High	Master Protein	F8LWB8	tRNA methyltransferase, TrmA family OS=Streptococcus thermophilus JIM 8232 OX=1051074 GN=STH8232_0846 PE=3 SV=1	0	28.02	23	8	13	2	1	453	51.3	6.57	20.24	8
High	Master Protein	V8LUJ7	tRNA dimethylallyltransferase OS=Streptococcus thermophilus TH1435 OX=1415776 GN=miaA PE=3 SV=1	0	10.562	8	2	4	2	1	329	37.6	5.01	4.54	2
High	Master Protein	A0A0M4HZ11	tRNA (guanine-N(7)-)-methyltransferase OS=Streptococcus thermophilus OX=1308 GN=trmB PE=3 SV=1	0	8.357	15	2	4	2	1	213	24.6	6.9	10.8	2
High	Master Protein	G6EMN6	tRNA (guanine-N(1)-)-methyltransferase OS=Streptococcus thermophilus CNCM I-1630 OX=1042404 GN=trmD PE=3 SV=1	0	8.343	9	2	3	2	1	246	28.6	6.06	4.48	2
High	Master Protein	V8LZ43	Triosephosphate isomerase OS=Streptococcus thermophilus TH1435 OX=1415776 GN=tpiA PE=3 SV=1	0	47.414	38	6	18	6	1	252	26.6	4.81	44.97	6
High	Master Protein	A0A0M3RTV3	Trigger factor OS=Streptococcus thermophilus OX=1308 GN=tig PE=3 SV=1	0	135.764	46	18	58	18	1	427	46.7	4.53	137.83	18
High	Master Protein	A0A0E2Q5L1	Transposase OS=Streptococcus thermophilus M17PTZA496 OX=1433289 GN=X841_02405 PE=4 SV=1	0	11.514	31	3	7	3	1	124	14.5	5.29	5.89	3
Medium	Master Protein	A0A0E2QFU5	Transposase ISSag7 OS=Streptococcus thermophilus M17PTZA496 OX=1433289 GN=X841_09055 PE=4 SV=1	0.023	1.371	7	1	1	1	1	96	11.3	9.67	0	1
High	Master Protein	A0A0E2Q4W9	Transporter OS=Streptococcus thermophilus M17PTZA496 OX=1433289 GN=X841_02000 PE=4 SV=1	0	19.582	14	5	8	5	1	408	44	5.52	13.31	5
High	Master Protein	Q5M3F5	Transport permease protein OS=Streptococcus thermophilus (strain ATCC BAA-250 / LMG 18311) OX=264199 GN=rgpC PE=3 SV=1	0	3.496	3	1	2	1	1	276	31.7	9.7	4.5	1
High	Master Protein	A0A0E2Q130	Translation initiation factor IF-3 OS=Streptococcus thermophilus M17PTZA496 OX=1433289 GN=infC PE=3 SV=1	0	9.932	26	5	8	5	1	176	20.1	9.88	15.73	5
High	Master Protein	A0A3G6JIC5	Translation initiation factor IF-2 OS=Streptococcus thermophilus OX=1308 GN=infB PE=3 SV=1	0	123.461	27	23	54	1	1	943	103.8	9.13	120.63	23
High	Master Protein	F8LV97	Translation initiation factor IF-2 OS=Streptococcus thermophilus JIM 8232 OX=1051074 GN=infB PE=3 SV=1	0	115.471	30	23	51	1	1	943	103.8	9.13	107.45	23
High	Master Protein	A0A2X3V0S7	Translation initiation factor IF-1 OS=Streptococcus thermophilus OX=1308 GN=infA PE=3 SV=1	0	7.456	17	1	2	1	1	72	8.3	9.47	6.86	1
High	Master Protein	A0A2U2MAS1	Transketolase OS=Streptococcus thermophilus OX=1308 GN=tkt PE=3 SV=1	0	148.109	43	18	54	18	1	658	71.4	5.08	146.62	18
Medium	Master Protein	A0A3P6J9G5	Transcription-repair-coupling factor OS=Streptococcus thermophilus OX=1308 GN=trcF PE=3 SV=1	0.032	1.095	1	1	2	1	1	1225	133	5.63	3.7	1
High	Master Protein	A0A0E2Q4I3	Transcription-repair-coupling factor OS=Streptococcus thermophilus M17PTZA496 OX=1433289 GN=mfd PE=3 SV=1	0.001	2.634	2	2	4	2	1	1168	134	5.94	1.66	2
High	Master Protein	Q5M5X8	Transcriptional repressor NrdR OS=Streptococcus thermophilus (strain ATCC BAA-250 / LMG 18311) OX=264199 GN=nrdR PE=3 SV=2	0	9.497	17	2	5	2	1	159	18.5	7.31	7.83	2
High	Master Protein	Q5M5S2	Transcriptional regulator, MarR family OS=Streptococcus thermophilus (strain ATCC BAA-250 / LMG 18311) OX=264199 GN=stu0381 PE=4 SV=1	0	9.588	22	3	6	3	1	144	16.4	9.11	6.74	3
High	Master Protein	A0A0E2RHS1	Transcriptional regulator OS=Streptococcus thermophilus TH1477 OX=1436725 GN=Y022_04395 PE=4 SV=1	0	4.125	5	1	2	1	1	224	25.4	4.56	1.82	1
High	Master Protein	A0A0E2Q054	Transcriptional regulator OS=Streptococcus thermophilus M17PTZA496 OX=1433289 GN=X841_08610 PE=4 SV=1	0	11.937	27	2	3	2	1	91	10	6.54	8.52	2
High	Master Protein	A0A0E2Q1U5	Transcriptional regulator OS=Streptococcus thermophilus M17PTZA496 OX=1433289 GN=X841_07455 PE=4 SV=1	0	5.687	5	1	1	1	1	200	22.4	4.81	2.96	1
High	Master Protein	A0A0E2Q146	Transcriptional regulator OS=Streptococcus thermophilus M17PTZA496 OX=1433289 GN=X841_05430 PE=4 SV=1	0	5.181	3	1	1	1	1	306	32.8	5.11	1.92	1
Medium	Master Protein	A0A0E2QH91	Transcriptional regulator CtsR OS=Streptococcus thermophilus M17PTZA496 OX=1433289 GN=X841_06185 PE=3 SV=1	0.039	1.003	7	1	1	1	1	153	17.4	8.4	0	1
High	Master Protein	R5ZNC0	Transcription termination/antitermination protein NusG OS=Streptococcus thermophilus CAG:236 OX=1263110 GN=nusG PE=3 SV=1	0	58.786	50	7	21	7	1	179	20.4	4.7	52.74	7
High	Master Protein	R5ZPZ8	Transcription termination/antitermination protein NusA OS=Streptococcus thermophilus CAG:236 OX=1263110 GN=nusA PE=3 SV=1	0	35.87	22	7	18	7	1	391	44.2	4.78	43.04	7
High	Master Protein	F8LUZ6	Transcription elongation factor GreA OS=Streptococcus thermophilus JIM 8232 OX=1051074 GN=greA PE=3 SV=1	0	52.948	65	8	19	8	1	160	17.4	4.7	46.64	8
High	Master Protein	A0A0P6UIB7	Transaminase MtnE OS=Streptococcus thermophilus OX=1308 GN=CDA68_01525 PE=4 SV=1	0	30.843	19	5	9	5	1	393	42.8	4.97	26.88	5
High	Master Protein	V8LWH2	TPP-dependent acetoin dehydrogenase complex, E1 protein subunit beta OS=Streptococcus thermophilus TH1435 OX=1415776 GN=U730_04925 PE=4 SV=1	0	42.913	29	6	17	6	1	337	36.3	5.02	39.24	6
High	Master Protein	A0A0E2Q1E0	Toxin RelE OS=Streptococcus thermophilus M17PTZA496 OX=1433289 GN=X841_08605 PE=4 SV=1	0	2.904	13	2	3	2	1	121	14.4	9.28	1.6	2
High	Master Protein	A0A0E2RDI2	Thymidylate synthase OS=Streptococcus thermophilus TH1477 OX=1436725 GN=thyA PE=3 SV=1	0	8.933	12	2	4	2	1	286	33.3	5.34	6	2
High	Master Protein	A0A0E2Q4K3	Thymidylate kinase OS=Streptococcus thermophilus M17PTZA496 OX=1433289 GN=tmk PE=3 SV=1	0	14.405	12	2	4	2	1	209	23.4	4.79	13.62	2
High	Master Protein	A0A0E2Q4B4	Thymidine kinase OS=Streptococcus thermophilus M17PTZA496 OX=1433289 GN=tdk PE=3 SV=1	0	3.986	4	1	2	1	1	198	22.9	5.99	1.62	1
High	Master Protein	A0A0E2Q2Y9	Threonine--tRNA ligase OS=Streptococcus thermophilus M17PTZA496 OX=1433289 GN=thrS PE=3 SV=1	0	64.221	22	11	23	11	1	648	74.8	5.59	54.49	11
High	Master Protein	A0A0E2RT38	Threonine synthase OS=Streptococcus thermophilus TH1477 OX=1436725 GN=Y022_09510 PE=4 SV=1	0	58.653	32	8	20	8	1	494	53.9	4.98	45.32	8
High	Master Protein	A0A2X3UP39	Thioredoxin reductase OS=Streptococcus thermophilus OX=1308 GN=trxB_2 PE=3 SV=1	0	77.858	42	8	23	8	1	306	33.1	4.93	71.09	8
High	Master Protein	A0A0E2RAJ0	Thioredoxin OS=Streptococcus thermophilus TH1477 OX=1436725 GN=Y022_09085 PE=3 SV=1	0	7.447	12	1	4	1	1	104	11.6	4.46	6.85	1
High	Master Protein	Q5M2H4	Thioredoxin OS=Streptococcus thermophilus (strain ATCC BAA-250 / LMG 18311) OX=264199 GN=trxA2 PE=4 SV=1	0	6.101	13	1	1	1	1	104	12	4.7	2.42	1
High	Master Protein	A0A0E2Q014	TetR family transcriptional regulator OS=Streptococcus thermophilus M17PTZA496 OX=1433289 GN=X841_11430 PE=4 SV=1	0.001	2.836	4	1	1	1	1	179	20.9	8.6	1.76	1
High	Master Protein	A0A0E2PZG9	TatD family hydrolase OS=Streptococcus thermophilus M17PTZA496 OX=1433289 GN=X841_10150 PE=4 SV=1	0	16.117	18	3	6	3	1	258	29	4.87	15.76	3
High	Master Protein	A0A2U2MFG5	Tagatose-6-phosphate kinase OS=Streptococcus thermophilus OX=1308 GN=pfkB PE=3 SV=1	0	24.298	25	6	9	6	1	303	32.5	4.86	15.79	6
High	Master Protein	Q5M4Z1	Superoxide dismutase OS=Streptococcus thermophilus (strain ATCC BAA-250 / LMG 18311) OX=264199 GN=sodA PE=1 SV=1	0	42.103	33	5	15	5	1	220	24.7	5.2	45.18	5
High	Master Protein	A0A0E2RCH5	Sucrose-6-phosphate hydrolase OS=Streptococcus thermophilus TH1477 OX=1436725 GN=Y022_08765 PE=3 SV=1	0	5.54	5	2	3	2	1	480	54.3	5.06	3.98	2
Medium	Master Protein	A0A2X3UWL4	Sucrose operon repressor OS=Streptococcus thermophilus OX=1308 GN=scrR PE=4 SV=1	0.015	1.42	5	1	1	1	1	321	35.6	6.57	0	1
High	Master Protein	F8LWQ7	SubtilisiN-like serine protease OS=Streptococcus thermophilus JIM 8232 OX=1051074 GN=prtS PE=3 SV=1	0	61.682	13	15	25	1	1	1618	173	4.56	46.13	15
High	Master Protein	G6EMT4	SsrA-binding protein OS=Streptococcus thermophilus CNCM I-1630 OX=1042404 GN=smpB PE=3 SV=1	0.002	2.004	6	1	1	1	1	155	17.9	9.89	0	1
High	Master Protein	Q5M173	S-ribosylhomocysteine lyase OS=Streptococcus thermophilus (strain CNRZ 1066) OX=299768 GN=luxS PE=3 SV=1	0	38.645	63	7	19	7	1	160	18	5.36	38.93	7
High	Master Protein	A0A0E2RFZ5	Spermidine/putrescine import ATP-binding protein PotA OS=Streptococcus thermophilus TH1477 OX=1436725 GN=potA PE=3 SV=1	0	21.959	18	5	10	5	1	384	43.8	4.79	17.39	5
High	Master Protein	V8LUA3	Spermidine/putrescine ABC transporter substrate-binding protein OS=Streptococcus thermophilus TH1435 OX=1415776 GN=U730_07215 PE=4 SV=1	0	6.319	8	2	3	2	1	356	40.5	6.09	4.88	2
High	Master Protein	A0A0E2Q358	Sortase OS=Streptococcus thermophilus M17PTZA496 OX=1433289 GN=X841_07250 PE=4 SV=1	0.002	2.091	6	1	1	1	1	253	28.1	9.32	0	1
High	Master Protein	A0A0E2Q1B6	Sodium:alanine symporter OS=Streptococcus thermophilus M17PTZA496 OX=1433289 GN=X841_05725 PE=3 SV=1	0	3.888	6	2	3	2	1	447	47.7	8.29	0	2
High	Master Protein	A0A0E2RTG3	Small ribosomal subunit biogenesis GTPase RsgA OS=Streptococcus thermophilus TH1477 OX=1436725 GN=rsgA PE=3 SV=1	0	6.83	6	1	1	1	1	290	33	6.37	2.76	1
High	Master Protein	F8LTD6	Single-stranded DNA-binding protein OS=Streptococcus thermophilus JIM 8232 OX=1051074 GN=ssbB PE=3 SV=1	0	3.54	6	1	2	1	1	172	18.7	5.12	4.69	1
High	Master Protein	A0A0E2RV30	Single-stranded DNA exonuclease OS=Streptococcus thermophilus TH1477 OX=1436725 GN=Y022_06185 PE=4 SV=1	0	9.853	4	3	5	3	1	736	82.6	4.79	6.66	3
High	Master Protein	A0A0E2QGD0	Signal recognition particle receptor FtsY OS=Streptococcus thermophilus M17PTZA496 OX=1433289 GN=ftsY PE=3 SV=1	0	38.462	23	9	14	9	1	463	50.9	4.53	29.52	9
High	Master Protein	A0A0E2RCE5	Signal recognition particle protein OS=Streptococcus thermophilus TH1477 OX=1436725 GN=ffh PE=3 SV=1	0	66.028	26	9	25	9	1	520	57.9	6.65	56.76	9
Medium	Master Protein	A0A0E2RV88	Signal peptide protein OS=Streptococcus thermophilus TH1477 OX=1436725 GN=Y022_05830 PE=4 SV=1	0.047	0.828	2	1	1	1	1	526	59.3	6.76	0	1
High	Master Protein	A0A2X3V0A6	Signal peptidase I OS=Streptococcus thermophilus OX=1308 GN=sipA PE=3 SV=1	0	11.298	13	2	4	2	1	207	24	8.21	10.09	2
High	Master Protein	A0A0E2Q3E9	Signal peptidase I OS=Streptococcus thermophilus M17PTZA496 OX=1433289 GN=X841_06460 PE=3 SV=1	0	5.431	23	2	4	2	1	185	21.1	7.47	4.87	2
Medium	Master Protein	A0A3P6J1C7	Shikimate kinase OS=Streptococcus thermophilus OX=1308 GN=aroK PE=3 SV=1	0.048	0.82	8	1	1	1	1	215	23.1	6.24	0	1
High	Master Protein	A0A0E2RWB7	Seryl-tRNA synthetase OS=Streptococcus thermophilus TH1477 OX=1436725 GN=Y022_03925 PE=4 SV=1	0	8.813	50	3	7	3	1	70	8	4.88	7.3	3
High	Master Protein	V8LZP7	Serine--tRNA ligase OS=Streptococcus thermophilus TH1435 OX=1415776 GN=serS PE=3 SV=1	0	63.053	39	11	25	1	1	441	50.2	5.07	65.01	11
High	Master Protein	A0A2U2M385	Serine--tRNA ligase OS=Streptococcus thermophilus OX=1308 GN=serS PE=3 SV=1	0	64.746	41	12	29	2	1	425	48	5.02	72.45	12
High	Master Protein	A0A2S4DWD6	Serine/threonine-protein kinase StkP OS=Streptococcus thermophilus OX=1308 GN=CDA68_01108 PE=4 SV=1	0	18.759	6	3	5	3	1	623	67.8	6.99	13.87	3
High	Master Protein	A0A0E2Q0F1	Serine protease OS=Streptococcus thermophilus M17PTZA496 OX=1433289 GN=X841_11595 PE=4 SV=1	0	121.855	39	13	52	13	1	411	42.8	5.12	118.59	13
High	Master Protein	A0A0E2Q2Q5	Serine protease OS=Streptococcus thermophilus M17PTZA496 OX=1433289 GN=X841_06010 PE=4 SV=1	0	4.084	8	2	3	2	1	283	32.5	8.9	3.89	2
High	Master Protein	A0A0E2Q276	Serine hydroxymethyltransferase OS=Streptococcus thermophilus M17PTZA496 OX=1433289 GN=glyA PE=3 SV=1	0	71.656	43	12	24	12	1	416	45.1	5.92	52.21	12
High	Master Protein	V8M0I4	Serine acetyltransferase OS=Streptococcus thermophilus TH1435 OX=1415776 GN=U730_00595 PE=3 SV=1	0	3.151	6	1	1	1	1	209	23	7.77	1.83	1
High	Master Protein	F8LYR9	Septation ring formation regulator EzrA OS=Streptococcus thermophilus JIM 8232 OX=1051074 GN=ezrA PE=3 SV=1	0	99.24	39	18	44	18	1	574	66.3	4.81	114.26	18
Medium	Master Protein	A0A2U2MAW3	Segregation and condensation protein B OS=Streptococcus thermophilus OX=1308 GN=scpB PE=3 SV=1	0.041	0.924	10	1	1	1	1	193	21.3	4.51	0	1
High	Master Protein	A0A0E2QGS2	SAM-dependent methyltransferase OS=Streptococcus thermophilus M17PTZA496 OX=1433289 GN=X841_07110 PE=4 SV=1	0	3.739	4	1	1	1	1	228	25.4	5.06	1.7	1
High	Master Protein	A0A0E2RWN4	S-adenosylmethionine:tRNA ribosyltransferase-isomerase OS=Streptococcus thermophilus TH1477 OX=1436725 GN=queA PE=3 SV=1	0	9.378	6	2	4	2	1	347	38.8	5.45	9.45	2
High	Master Protein	A0A0M4HH35	S-adenosylmethionine synthase OS=Streptococcus thermophilus OX=1308 GN=metK PE=3 SV=1	0	75.091	35	12	27	12	1	397	42.9	4.97	69.74	12
High	Master Protein	A0A2X3WQS1	S4 domain-containing protein YaaA OS=Streptococcus thermophilus OX=1308 GN=NCTC12958_02354 PE=4 SV=1	0	3.98	13	1	2	1	1	125	14.5	9.82	3.43	1
High	Master Protein	A0A0E2QG65	RNA-binding protein OS=Streptococcus thermophilus M17PTZA496 OX=1433289 GN=X841_08595 PE=4 SV=1	0.002	2.009	5	1	2	1	1	146	16.4	4.54	3.52	1
High	Master Protein	Q5M3I8	RNA-binding protein OS=Streptococcus thermophilus (strain ATCC BAA-250 / LMG 18311) OX=264199 GN=sunL PE=3 SV=1	0	10.376	7	3	5	3	1	443	49.3	7.44	6.43	3
High	Master Protein	A0A0E2Q1A8	RNA polymerase sigma factor SigA OS=Streptococcus thermophilus M17PTZA496 OX=1433289 GN=sigA PE=3 SV=1	0	61.821	39	9	17	9	1	369	42	5.01	43.46	9
High	Master Protein	V8LY78	RNA methyltransferase OS=Streptococcus thermophilus TH1435 OX=1415776 GN=U730_01330 PE=3 SV=1	0	8.375	10	3	6	3	1	390	43.8	8.28	7.87	3
High	Master Protein	A0A0E2Q3G4	RNA methyltransferase OS=Streptococcus thermophilus M17PTZA496 OX=1433289 GN=X841_02235 PE=3 SV=1	0.009	1.798	2	1	1	1	1	454	51.3	8.88	0	1
High	Master Protein	A0A0E2Q0V1	RNA helicase OS=Streptococcus thermophilus M17PTZA496 OX=1433289 GN=X841_07170 PE=4 SV=1	0	3.264	3	1	1	1	1	360	41.1	8.94	2.91	1
Medium	Master Protein	A0A0E2QJW6	RNA helicase OS=Streptococcus thermophilus M17PTZA496 OX=1433289 GN=X841_01535 PE=4 SV=1	0.015	1.424	1	1	1	1	1	1031	117.8	5.3	0	1
High	Master Protein	A0A2S4DUH7	RmuC family protein OS=Streptococcus thermophilus OX=1308 GN=CDA68_01807 PE=4 SV=1	0	26.041	16	5	11	5	1	424	48.4	5.17	12.58	5
High	Master Protein	A0A0E2RAH6	Ribulose-phosphate 3-epimerase OS=Streptococcus thermophilus TH1477 OX=1436725 GN=Y022_09050 PE=3 SV=1	0	33.081	34	5	11	5	1	219	23.4	5.74	32.15	5
High	Master Protein	A0A0E2RIX6	Ribosome-recycling factor OS=Streptococcus thermophilus TH1477 OX=1436725 GN=frr PE=3 SV=1	0	55.401	49	8	22	8	1	185	20.6	5.55	50.98	8
High	Master Protein	Q5M1B8	Ribosome-binding factor A OS=Streptococcus thermophilus (strain CNRZ 1066) OX=299768 GN=rbfA PE=3 SV=1	0	13.565	21	2	5	2	1	117	13.4	8.91	10.92	2
High	Master Protein	R5ZHN4	Ribosome-binding ATPase YchF OS=Streptococcus thermophilus CAG:236 OX=1263110 GN=ychF PE=3 SV=1	0	30.927	21	6	13	6	1	371	41.3	4.79	25.82	6
High	Master Protein	Q5M1C3	Ribosome maturation factor RimP OS=Streptococcus thermophilus (strain CNRZ 1066) OX=299768 GN=rimP PE=3 SV=1	0	10.139	15	2	4	2	1	163	18.1	4.75	10.12	2
High	Master Protein	Q5M3J4	Ribosome maturation factor RimM OS=Streptococcus thermophilus (strain ATCC BAA-250 / LMG 18311) OX=264199 GN=rimM PE=3 SV=1	0	19.252	24	4	7	4	1	172	19.6	4.97	16.21	4
High	Master Protein	A0A0E2RG32	Ribosome hibernation promoting factor OS=Streptococcus thermophilus TH1477 OX=1436725 GN=hpf PE=3 SV=1	0	40.411	41	7	15	7	1	182	21.1	5.73	47	7
High	Master Protein	A0A0M3RTL6	Ribosome biogenesis GTPase YqeH OS=Streptococcus thermophilus OX=1308 GN=CDA68_00491 PE=4 SV=1	0	38.914	26	10	19	10	1	372	41.4	6.8	38.45	10
High	Master Protein	A0A0E2REA8	Ribosome biogenesis GTPase A OS=Streptococcus thermophilus TH1477 OX=1436725 GN=rbgA PE=3 SV=1	0	16.177	20	5	8	5	1	284	32.4	8.82	12.63	5
High	Master Protein	Q5M321	Ribosomal silencing factor RsfS OS=Streptococcus thermophilus (strain ATCC BAA-250 / LMG 18311) OX=264199 GN=rsfS PE=3 SV=1	0	6.666	19	2	3	2	1	117	13.2	4.63	5.56	2
High	Master Protein	A0A0E2QJ84	Ribosomal RNA small subunit methyltransferase I OS=Streptococcus thermophilus M17PTZA496 OX=1433289 GN=rsmI PE=3 SV=1	0	4.955	14	2	3	2	1	288	32.1	5.67	0	2
High	Master Protein	A0A0P6V1E8	Ribosomal RNA small subunit methyltransferase G OS=Streptococcus thermophilus OX=1308 GN=rsmG PE=3 SV=1	0	34.208	35	6	11	6	1	237	26.7	8.07	28.59	6
High	Master Protein	A0A0E2RCD8	Ribosomal RNA small subunit methyltransferase A OS=Streptococcus thermophilus TH1477 OX=1436725 GN=rsmA PE=3 SV=1	0	10.79	12	3	4	3	1	290	32.7	6.44	4.46	3
Medium	Master Protein	A0A2X3UQC1	Ribosomal RNA large subunit methyltransferase H OS=Streptococcus thermophilus OX=1308 GN=rlmH PE=3 SV=1	0.034	1.068	13	1	1	1	1	167	19	9.01	0	1
High	Master Protein	Q5M5V6	Ribosomal protein L7A family OS=Streptococcus thermophilus (strain ATCC BAA-250 / LMG 18311) OX=264199 GN=stu0343 PE=4 SV=1	0.002	2.053	11	1	1	1	1	100	10.9	9.54	0	1
High	Master Protein	A0A0M4H7P7	Ribosomal protein L11 methyltransferase OS=Streptococcus thermophilus OX=1308 GN=prmA PE=3 SV=1	0	33.57	27	5	10	5	1	317	35.2	4.32	25.84	5
High	Master Protein	V8LYU8	Ribose-phosphate pyrophosphokinase OS=Streptococcus thermophilus TH1435 OX=1415776 GN=prs PE=3 SV=1	0	42.906	30	7	15	7	1	325	35.6	5.44	30.33	7
High	Master Protein	A0A0M5JQE2	Ribose-5-phosphate isomerase A OS=Streptococcus thermophilus OX=1308 GN=rpiA PE=3 SV=1	0	25.858	26	5	11	5	1	226	24.3	4.82	24.46	5
High	Master Protein	Q5M6B4	Ribonucleotide reductase (NrdI family protein) OS=Streptococcus thermophilus (strain ATCC BAA-250 / LMG 18311) OX=264199 GN=nrdI PE=3 SV=1	0.002	2.155	6	1	2	1	1	175	19.9	6.52	0	1
High	Master Protein	A0A0E2Q0V9	Ribonucleoside-diphosphate reductase subunit beta OS=Streptococcus thermophilus M17PTZA496 OX=1433289 GN=X841_07220 PE=3 SV=1	0	62.077	31	8	21	8	1	320	37	4.61	53.57	8
High	Master Protein	A0A0E2RGP0	Ribonucleoside-diphosphate reductase OS=Streptococcus thermophilus TH1477 OX=1436725 GN=Y022_06485 PE=3 SV=1	0	76.409	31	16	29	16	1	719	81.6	5.43	54.74	16
High	Master Protein	A0A0E2PYN5	Ribonucleoside triphosphate reductase OS=Streptococcus thermophilus M17PTZA496 OX=1433289 GN=X841_11280 PE=4 SV=1	0	56.221	19	13	23	13	1	734	83.4	6.38	52.45	13
High	Master Protein	A0A0M5JRR3	Ribonuclease Z OS=Streptococcus thermophilus OX=1308 GN=rnz PE=3 SV=1	0	18.147	18	4	8	4	1	309	34	7.11	11.51	4
High	Master Protein	V8LX16	Ribonuclease Y OS=Streptococcus thermophilus TH1435 OX=1415776 GN=rny PE=3 SV=1	0	33.114	20	10	19	10	1	535	60.4	5.76	30.77	10
High	Master Protein	F8LW89	Ribonuclease R OS=Streptococcus thermophilus JIM 8232 OX=1051074 GN=rnr PE=3 SV=1	0	27.902	10	6	13	6	1	817	93	8.1	28.34	6
High	Master Protein	A0A0E2PYW9	Ribonuclease P protein component OS=Streptococcus thermophilus M17PTZA496 OX=1433289 GN=rnpA PE=3 SV=1	0.001	2.355	28	2	2	2	1	111	13	10.18	0	2
High	Master Protein	A0A0E2RTP2	Ribonuclease J OS=Streptococcus thermophilus TH1477 OX=1436725 GN=rnj PE=3 SV=1	0	86.655	37	14	33	14	1	560	61.1	6.16	90.55	14
High	Master Protein	F8LXT7	Ribonuclease J OS=Streptococcus thermophilus JIM 8232 OX=1051074 GN=rnj PE=3 SV=1	0	36.701	15	7	15	7	1	553	61.1	5.64	35.9	7
High	Master Protein	A0A0E2RCJ9	Ribonuclease HIII OS=Streptococcus thermophilus TH1477 OX=1436725 GN=rnhC PE=3 SV=1	0	16.01	17	4	8	4	1	296	32.1	9.14	7.06	4
Medium	Master Protein	V8LWV5	Ribonuclease HII OS=Streptococcus thermophilus TH1435 OX=1415776 GN=rnhB PE=3 SV=1	0.032	1.081	4	1	3	1	1	261	28.8	6.96	0	1
High	Master Protein	Q5LZ68	Ribonuclease 3 OS=Streptococcus thermophilus (strain CNRZ 1066) OX=299768 GN=rnc PE=3 SV=1	0	22.749	17	3	8	3	1	237	26.6	6.25	21.11	3
High	Master Protein	A0A0E2RHG0	Riboflavin biosynthesis protein OS=Streptococcus thermophilus TH1477 OX=1436725 GN=Y022_05240 PE=3 SV=1	0	5.554	6	2	3	2	1	306	35	6.32	6.33	2
High	Master Protein	A0A0E2QI51	Restriction endonuclease subunit M OS=Streptococcus thermophilus M17PTZA496 OX=1433289 GN=X841_04510 PE=4 SV=1	0	16.517	9	3	5	3	1	534	60.2	4.73	11.1	3
High	Master Protein	A0A060BIQ7	Response regulator OS=Streptococcus thermophilus OX=1308 PE=4 SV=1	0	27.369	27	5	10	5	1	214	24	4.96	30.82	5
High	Master Protein	V8LPJ2	Replicative DNA helicase OS=Streptococcus thermophilus TH1435 OX=1415776 GN=U730_09560 PE=3 SV=1	0	21.019	16	4	9	4	1	453	50.5	4.91	18.96	4
Medium	Master Protein	A0A3G8FC47	Replication initiation protein A OS=Streptococcus phage CHPC1248 OX=2365034 GN=CHPC1248_0039 PE=4 SV=1	0.029	1.16	7	1	1	1	1	283	33.1	8.84	0	1
High	Master Protein	V8LV44	Regulatory protein Spx OS=Streptococcus thermophilus TH1435 OX=1415776 GN=spxA PE=3 SV=1	0	23.179	37	3	7	3	1	137	15.9	5.54	19.47	3
High	Master Protein	A0A0E2Q4L1	Regulatory protein RecX OS=Streptococcus thermophilus M17PTZA496 OX=1433289 GN=recX PE=3 SV=1	0	5.506	6	1	2	1	1	258	30.6	8.84	3.67	1
High	Master Protein	V8LVF7	Regulator OS=Streptococcus thermophilus TH1435 OX=1415776 GN=U730_04035 PE=4 SV=1	0	8.75	14	1	3	1	1	126	13.5	4.64	4.81	1
High	Master Protein	A0A2U2MG00	Recombination protein RecR OS=Streptococcus thermophilus OX=1308 GN=recR PE=3 SV=1	0	8.895	12	2	4	2	1	198	21.8	4.93	4.04	2
High	Master Protein	A0A0E2REU3	Recombinase RarA OS=Streptococcus thermophilus TH1477 OX=1436725 GN=Y022_09900 PE=4 SV=1	0	8.779	5	2	3	2	1	422	46.4	6.93	5.73	2
High	Master Protein	A0A2X3UHT1	Queuine tRNA-ribosyltransferase OS=Streptococcus thermophilus OX=1308 GN=tgt PE=3 SV=1	0	29.027	22	7	13	7	1	380	43	7.03	24.4	7
High	Master Protein	A0A2X3UMN0	Pyruvate kinase OS=Streptococcus thermophilus OX=1308 GN=pyk PE=3 SV=1	0	237.153	56	29	123	1	1	500	54.5	5.02	301.81	29
High	Master Protein	A0A2U2M9M4	Pyruvate kinase OS=Streptococcus thermophilus OX=1308 GN=pyk PE=3 SV=1	0	333.609	76	37	159	9	1	500	54.5	5.08	395.14	37
High	Master Protein	A0A0E2PZU2	Pyruvate formate-lyase-activating enzyme OS=Streptococcus thermophilus M17PTZA496 OX=1433289 GN=X841_09270 PE=3 SV=1	0	23.923	19	4	10	4	1	266	30.4	6.33	26.89	4
High	Master Protein	A0A3G6JME5	Pyrroline-5-carboxylate reductase OS=Streptococcus thermophilus OX=1308 GN=proC PE=3 SV=1	0	23.758	13	2	5	2	1	258	27.1	5.27	16.66	2
High	Master Protein	A0A0E2REZ3	Pyridoxal phosphate homeostasis protein OS=Streptococcus thermophilus TH1477 OX=1436725 GN=Y022_04185 PE=3 SV=1	0	13.848	19	3	6	3	1	227	25.9	5.54	10.79	3
Medium	Master Protein	A0A0E2RCP1	Pyridine nucleotide-disulfide oxidoreductase OS=Streptococcus thermophilus TH1477 OX=1436725 GN=Y022_08040 PE=4 SV=1	0.01	1.564	2	1	1	1	1	393	42.9	7.42	0	1
High	Master Protein	A0A2S4DZ74	Putative undecaprenyl-phosphate N-acetylglucosaminyl 1-phosphate transferase OS=Streptococcus thermophilus OX=1308 GN=CDA68_00033 PE=4 SV=1	0	6.725	3	1	2	1	1	385	42.2	9.85	5.24	1
High	Master Protein	A0A0E2REA2	Putative tRNA (cytidine(34)-2'-O)-methyltransferase OS=Streptococcus thermophilus TH1477 OX=1436725 GN=Y022_01610 PE=3 SV=1	0	5.47	7	1	2	1	1	184	21.6	6.86	6.16	1
High	Master Protein	Q70CA8	Putative transfer protein OS=Streptococcus thermophilus OX=1308 PE=4 SV=1	0	12.094	7	2	4	2	1	562	65.1	7.97	4.89	2
High	Master Protein	Q70CA4	Putative transfer protein OS=Streptococcus thermophilus OX=1308 PE=4 SV=1	0	14.779	15	4	7	4	1	331	37.7	8.75	16.09	4
High	Master Protein	Q70CA1	Putative transfer protein OS=Streptococcus thermophilus OX=1308 PE=4 SV=1	0	15.308	5	3	5	3	1	834	95.5	5.87	12.16	3
High	Master Protein	Q70CB1	Putative transcriptional regulator OS=Streptococcus thermophilus OX=1308 GN=arp2 PE=4 SV=1	0	6.975	11	1	2	1	1	113	13.2	5.43	6.06	1
High	Master Protein	F8LXB0	Putative rRNA methyltransferase OS=Streptococcus thermophilus JIM 8232 OX=1051074 GN=STH8232_1202 PE=3 SV=1	0	7.542	8	2	2	2	1	476	53.5	7.25	2.36	2
High	Master Protein	A0A2X3U9Y9	Putative rRNA methylase OS=Streptococcus thermophilus OX=1308 GN=NCTC12958_01905 PE=4 SV=1	0	4.289	8	1	1	1	1	182	20.5	5.05	0	1
High	Master Protein	Q5M3G4	Putative ribose-phosphate pyrophosphokinase OS=Streptococcus thermophilus (strain ATCC BAA-250 / LMG 18311) OX=264199 GN=prsA2 PE=3 SV=1	0	43.348	24	5	13	5	1	337	36.6	5.08	37.62	5
High	Master Protein	A0A2S4DVZ5	Putative pyridine nucleotide-disulfide oxidoreductase RclA OS=Streptococcus thermophilus OX=1308 GN=CDA68_01309 PE=4 SV=1	0	114.907	46	15	36	15	1	438	47	5.4	95.16	15
High	Master Protein	Q03IC4	Putative pre-16S rRNA nuclease OS=Streptococcus thermophilus (strain ATCC BAA-491 / LMD-9) OX=322159 GN=STER_1938 PE=3 SV=1	0	17.994	34	4	6	4	1	139	15.7	5.43	11.6	4
High	Master Protein	A0A2S4DWF8	Putative phosphatase OS=Streptococcus thermophilus OX=1308 GN=CDA68_01100 PE=4 SV=1	0	9.348	11	2	6	2	1	272	29.7	5.2	1.87	2
High	Master Protein	A0A2S4DXK7	Putative phosphatase OS=Streptococcus thermophilus OX=1308 GN=CDA68_00703 PE=4 SV=1	0	38.013	41	8	16	8	1	269	29.9	5.06	25.7	8
High	Master Protein	A0A0N8G9I9	Putative permease PerM OS=Streptococcus thermophilus OX=1308 GN=CDA68_00714 PE=4 SV=1	0	5.02	6	2	3	2	1	392	44.3	9.32	3.78	2
High	Master Protein	A0A2X3UA67	Putative HD superfamily hydrolase OS=Streptococcus thermophilus OX=1308 GN=NCTC12958_01881 PE=4 SV=1	0	15.292	23	4	7	4	1	196	22.6	5.22	13.98	4
High	Master Protein	A0A0E2Q1F0	Putative gluconeogenesis factor OS=Streptococcus thermophilus M17PTZA496 OX=1433289 GN=X841_05145 PE=3 SV=1	0	18.255	12	3	7	3	1	324	35.8	5.88	15.18	3
High	Master Protein	A0A0M4HDR9	Putative dTDP-4-dehydrorhamnose 35-epimerase OS=Streptococcus thermophilus OX=1308 GN=CDA68_00889 PE=4 SV=1	0	57.879	51	9	19	9	1	197	22.5	4.97	57.38	9
High	Master Protein	G6ERA2	Putative cytosolic protein OS=Streptococcus thermophilus CNCM I-1630 OX=1042404 GN=STHE1630_01650 PE=4 SV=1	0	28.938	45	5	15	5	1	153	17.3	5.88	34.48	5
High	Master Protein	G6ERA1	Putative cytosolic protein OS=Streptococcus thermophilus CNCM I-1630 OX=1042404 GN=STHE1630_01649 PE=4 SV=1	0	3.641	20	1	2	1	1	98	10.8	7.5	0	1
High	Master Protein	G6EQQ0	Putative cytosolic protein OS=Streptococcus thermophilus CNCM I-1630 OX=1042404 GN=STHE1630_01447 PE=4 SV=1	0	3.006	17	1	2	1	1	105	12.3	4.96	5	1
Medium	Master Protein	G6EPC6	Putative cytosolic protein OS=Streptococcus thermophilus CNCM I-1630 OX=1042404 GN=STHE1630_00972 PE=4 SV=1	0.03	1.114	11	1	1	1	1	300	33.9	5.67	0	1
High	Master Protein	G6EP02	Putative cytosolic protein OS=Streptococcus thermophilus CNCM I-1630 OX=1042404 GN=STHE1630_00848 PE=4 SV=1	0	6.098	9	1	2	1	1	140	16.9	4.35	4.85	1
High	Master Protein	Q5M1Y3	Putative competence-damage inducible protein OS=Streptococcus thermophilus (strain CNRZ 1066) OX=299768 GN=cinA PE=3 SV=1	0	4.562	9	3	4	3	1	423	46	5.35	6.12	3
High	Master Protein	A0A3P6J9Q3	Putative cell surface 5'-nucleotidase OS=Streptococcus thermophilus OX=1308 GN=yhcR PE=3 SV=1	0.009	1.813	2	1	3	1	1	678	71.1	4.81	6.41	1
High	Master Protein	A0A0P6ULU1	Putative bifunctional oligoribonuclease and PAP phosphatase NrnA OS=Streptococcus thermophilus OX=1308 GN=CDA68_00967 PE=4 SV=1	0	26.548	26	5	8	5	1	325	36	4.97	16.81	5
High	Master Protein	A0A2S4DV83	Putative ABC transporter ATP-binding proteinc OS=Streptococcus thermophilus OX=1308 GN=CDA68_01500 PE=4 SV=1	0	4.172	3	1	2	1	1	593	65.2	5.4	4.4	1
High	Master Protein	A0A2S4DY62	Putative ABC transporter ATP-binding protein YhaQ OS=Streptococcus thermophilus OX=1308 GN=CDA68_00579 PE=4 SV=1	0	13.022	11	2	4	2	1	243	27.5	5.03	11.75	2
High	Master Protein	A0A2S4DWX3	Putative ABC transporter ATP-binding protein YdiF OS=Streptococcus thermophilus OX=1308 GN=CDA68_00904 PE=4 SV=1	0	23.115	15	6	9	6	1	639	72.3	4.88	17.56	6
High	Master Protein	A0A0E2PZ54	Purine operon repressor OS=Streptococcus thermophilus M17PTZA496 OX=1433289 GN=X841_10105 PE=4 SV=1	0	13.461	14	3	6	3	1	274	29.9	5.86	12.79	3
High	Master Protein	A0A0E2RH38	Purine nucleoside phosphorylase OS=Streptococcus thermophilus TH1477 OX=1436725 GN=Y022_05575 PE=3 SV=1	0	26.38	29	5	12	5	1	269	28.8	5.66	25.88	5
High	Master Protein	U4M917	Purine nucleoside phosphorylase DeoD-type OS=Streptococcus thermophilus OX=1308 GN=deoD PE=3 SV=1	0	24.892	18	4	8	1	1	236	26.2	4.94	19.59	4
High	Master Protein	A0A0E2QH20	Purine nucleoside phosphorylase DeoD-type OS=Streptococcus thermophilus M17PTZA496 OX=1433289 GN=deoD PE=3 SV=1	0	16.918	20	4	9	1	1	236	26.1	5.08	14.73	4
Medium	Master Protein	A0A3P6J1N4	Pup--protein ligase OS=Streptococcus thermophilus OX=1308 GN=pafA PE=3 SV=1	0.029	1.146	2	1	2	1	1	471	52.5	5.64	1.89	1
High	Master Protein	A0A0E2RE24	PTS mannose transporter subunit IIC OS=Streptococcus thermophilus TH1477 OX=1436725 GN=Y022_01895 PE=4 SV=1	0	13.76	9	2	6	2	1	275	27.7	5.38	13.6	2
High	Master Protein	A0A0E2QJN6	PTS mannose transporter subunit IIAB OS=Streptococcus thermophilus M17PTZA496 OX=1433289 GN=X841_01970 PE=4 SV=1	0	48.355	38	8	19	8	1	330	35.8	5.39	41.11	8
High	Master Protein	A0A2U2MDA4	PTS beta-glucoside transporter subunit IIBCA OS=Streptococcus thermophilus OX=1308 GN=DID82_04280 PE=4 SV=1	0	5.535	3	1	2	1	1	633	66.9	5.24	2.52	1
High	Master Protein	A0A0E2Q032	Pseudouridine synthase OS=Streptococcus thermophilus M17PTZA496 OX=1433289 GN=X841_08475 PE=3 SV=1	0	5.167	9	2	4	2	1	243	27.1	7.17	5.45	2
High	Master Protein	A0A0E2Q481	Pseudouridine synthase OS=Streptococcus thermophilus M17PTZA496 OX=1433289 GN=X841_02910 PE=3 SV=1	0	9.814	14	4	8	4	1	296	32.5	8.97	9.57	4
High	Master Protein	R5ZNX2	Pseudouridine synthase OS=Streptococcus thermophilus CAG:236 OX=1263110 GN=BN551_00351 PE=3 SV=1	0	31.638	40	8	21	1	1	255	29	9.79	37.18	8
High	Master Protein	Q5M620	Pseudouridine synthase OS=Streptococcus thermophilus (strain ATCC BAA-250 / LMG 18311) OX=264199 GN=rluB PE=3 SV=1	0	32.064	40	8	19	1	1	255	29	9.83	33	8
Medium	Master Protein	A0A3P6K7J1	Protoporphyrinogen oxidase OS=Streptococcus thermophilus OX=1308 GN=prmC_1 PE=3 SV=1	0.042	0.906	6	1	1	1	1	505	54.4	4.81	0	1
High	Master Protein	G6EMP4	Protein-N(Pi)-phosphohistidine--sugar phosphotransferase OS=Streptococcus thermophilus CNCM I-1630 OX=1042404 GN=STHE1630_00387 PE=4 SV=1	0	4.906	53	1	1	1	1	34	4	5.11	2.52	1
High	Master Protein	A0A2S4DUR4	Protein translocase subunit SecY OS=Streptococcus thermophilus OX=1308 GN=secY PE=3 SV=1	0	6.504	7	3	5	3	1	431	47.6	9.61	5.84	3
High	Master Protein	A0A0E2RAP2	Protein translocase subunit SecA OS=Streptococcus thermophilus TH1477 OX=1436725 GN=secA PE=3 SV=1	0	139.262	35	23	53	23	1	855	97.1	5.49	121.28	23
High	Master Protein	A0A3G6K0W2	Protein RecA OS=Streptococcus thermophilus OX=1308 GN=recA PE=3 SV=1	0	47.384	24	6	17	6	1	389	42	5.05	46.17	6
High	Master Protein	A0A2X3UE93	Protein of uncharacterized function (DUF2969) OS=Streptococcus thermophilus OX=1308 GN=NCTC12958_00767 PE=4 SV=1	0	26.624	62	5	11	5	1	76	8.4	8.37	25.42	5
High	Master Protein	A0A2S4DZ15	Protein NtpR OS=Streptococcus thermophilus OX=1308 GN=CDA68_00296 PE=4 SV=1	0	16.894	23	3	5	3	1	231	26.3	5.1	12.73	3
High	Master Protein	Q03MR7	Protein GrpE OS=Streptococcus thermophilus (strain ATCC BAA-491 / LMD-9) OX=322159 GN=grpE PE=3 SV=1	0	91.164	56	12	39	12	1	204	23.4	4.45	89.68	12
High	Master Protein	G6ERG6	Protein DltD OS=Streptococcus thermophilus CNCM I-1630 OX=1042404 GN=STHE1630_01714 PE=3 SV=1	0	14.119	9	3	7	3	1	425	49	9.14	11.76	3
High	Master Protein	V8LW34	Protease OS=Streptococcus thermophilus TH1435 OX=1415776 GN=U730_03495 PE=4 SV=1	0	9.055	9	3	5	3	1	434	48.7	5.55	9.56	3
High	Master Protein	D3KCP7	Protease OS=Streptococcus thermophilus OX=1308 GN=prtS PE=3 SV=1	0	68.327	16	17	29	1	1	1585	169.5	4.6	46.25	17
Medium	Master Protein	V8LXY8	Protease HtpX homolog OS=Streptococcus thermophilus TH1435 OX=1415776 GN=htpX PE=3 SV=1	0.042	0.905	3	1	1	1	1	300	32.9	6.55	0	1
High	Master Protein	A0A0E2RXW6	Proline--tRNA ligase OS=Streptococcus thermophilus TH1477 OX=1436725 GN=proS PE=3 SV=1	0	128.802	38	17	41	1	1	620	69.1	4.94	119.57	17
High	Master Protein	Q5M1N3	Proline--tRNA ligase OS=Streptococcus thermophilus (strain CNRZ 1066) OX=299768 GN=proS PE=3 SV=1	0	136.057	38	17	43	1	1	620	69.1	4.97	127.19	17
High	Master Protein	A0A2U2MFJ7	Probable tRNA sulfurtransferase OS=Streptococcus thermophilus OX=1308 GN=thiI PE=3 SV=1	0	30.151	19	5	10	1	1	407	45.5	5.43	27.33	5
High	Master Protein	A0A0E2Q5K8	Probable tRNA sulfurtransferase OS=Streptococcus thermophilus M17PTZA496 OX=1433289 GN=thiI PE=3 SV=1	0	25.687	18	5	9	1	1	407	45.4	5.62	24.46	5
High	Master Protein	Q5M1N8	Probable transcriptional regulatory protein str0195 OS=Streptococcus thermophilus (strain CNRZ 1066) OX=299768 GN=str0195 PE=3 SV=1	0	53.534	39	7	17	7	1	241	26.2	4.64	50.6	7
High	Master Protein	F8LVC6	Probable manganese-dependent inorganic pyrophosphatase OS=Streptococcus thermophilus JIM 8232 OX=1051074 GN=ppaC PE=3 SV=1	0	53.163	32	7	20	7	1	310	33.8	4.78	40.66	7
High	Master Protein	A0A0E2Q537	Probable GTP-binding protein EngB OS=Streptococcus thermophilus M17PTZA496 OX=1433289 GN=engB PE=3 SV=1	0	20.228	26	4	9	4	1	199	22.9	8.66	18.91	4
High	Master Protein	V8LQX2	Probable dual-specificity RNA methyltransferase RlmN OS=Streptococcus thermophilus TH1435 OX=1415776 GN=rlmN PE=3 SV=1	0	28.031	22	6	10	6	1	389	44.4	8.12	20.62	6
High	Master Protein	Q5M1S8	Probable DNA-directed RNA polymerase subunit delta OS=Streptococcus thermophilus (strain CNRZ 1066) OX=299768 GN=rpoE PE=3 SV=1	0	13.535	11	2	6	2	1	193	22.3	3.84	15.14	2
High	Master Protein	A0A2U2MAR2	Primosomal protein DnaI OS=Streptococcus thermophilus OX=1308 GN=DID82_05005 PE=4 SV=1	0	17.086	17	4	7	4	1	300	34.2	5.81	8.63	4
High	Master Protein	A0A0E2Q587	Preprotein translocase subunit YajC OS=Streptococcus thermophilus M17PTZA496 OX=1433289 GN=X841_01350 PE=4 SV=1	0	55.111	48	4	18	4	1	112	12.3	4.59	47.09	4
High	Master Protein	A0A0E2Q4R0	Prephenate dehydrogenase OS=Streptococcus thermophilus M17PTZA496 OX=1433289 GN=X841_03860 PE=4 SV=1	0	10.041	3	1	4	1	1	368	41.1	5.71	9.23	1
High	Master Protein	A0A0E2Q615	Potassium transporter TrkA OS=Streptococcus thermophilus M17PTZA496 OX=1433289 GN=X841_01680 PE=4 SV=1	0	5.185	5	3	6	3	1	449	50	9.03	9.81	3
High	Master Protein	V8LZC5	Potassium transporter Trk OS=Streptococcus thermophilus TH1435 OX=1415776 GN=U730_01670 PE=4 SV=1	0	32.289	37	6	14	6	1	223	24.5	5.16	31.98	6
High	Master Protein	Q5M2A3	Positive transcriptional regulator MutR family OS=Streptococcus thermophilus (strain ATCC BAA-250 / LMG 18311) OX=264199 GN=stu1947 PE=4 SV=1	0.001	2.494	3	1	1	1	1	297	34.6	6.64	1.96	1
High	Master Protein	Q5M3F3	Polysaccharide biosynthesis protein/putative rhamnosyl transferase OS=Streptococcus thermophilus (strain ATCC BAA-250 / LMG 18311) OX=264199 GN=rgpA PE=4 SV=1	0.009	1.735	9	2	3	2	1	388	44.7	6.74	0	2
High	Master Protein	Q5M3F2	Polysaccharide biosynthesis protein, putative rhamnosyl transferase OS=Streptococcus thermophilus (strain ATCC BAA-250 / LMG 18311) OX=264199 GN=rgpX2 PE=4 SV=1	0	3.484	4	1	1	1	1	336	39.6	8.13	1.86	1
High	Master Protein	A0A0E2Q4C3	Polyribonucleotide nucleotidyltransferase OS=Streptococcus thermophilus M17PTZA496 OX=1433289 GN=pnp PE=3 SV=1	0	64.91	18	10	23	10	1	741	81	4.94	50.71	10
High	Master Protein	Q5M2Y8	Polar amino acid ABC uptake transporter membrane-spanning protein OS=Streptococcus thermophilus (strain ATCC BAA-250 / LMG 18311) OX=264199 GN=stu1653 PE=3 SV=1	0	8.352	5	1	2	1	1	323	35.6	8.69	6.2	1
High	Master Protein	Q5M6A3	Polar amino acid ABC uptake transporter ATP-binding protein OS=Streptococcus thermophilus (strain ATCC BAA-250 / LMG 18311) OX=264199 GN=stu0158 PE=4 SV=1	0	14.734	14	2	4	2	1	246	27.4	5.59	12.88	2
High	Master Protein	A0A2U2M2K4	PLP-dependent aminotransferase family protein OS=Streptococcus thermophilus OX=1308 GN=DID82_07855 PE=4 SV=1	0	3.236	4	1	2	1	1	421	48.7	8.68	0	1
Medium	Master Protein	A0A0E2Q0N6	Phosphotyrosine protein phosphatase OS=Streptococcus thermophilus M17PTZA496 OX=1433289 GN=X841_10815 PE=3 SV=1	0.034	1.071	9	1	1	1	1	144	16.4	5.14	0	1
High	Master Protein	A0A0E2QG05	Phosphotransacetylase OS=Streptococcus thermophilus M17PTZA496 OX=1433289 GN=eutD PE=4 SV=1	0	17.748	11	3	8	3	1	329	35.8	5.36	18.99	3
High	Master Protein	A0A2U2M173	Phospho-sugar mutase OS=Streptococcus thermophilus OX=1308 GN=CDA68_01011 PE=3 SV=1	0	146.537	50	19	56	19	1	572	63.1	4.91	153.96	19
High	Master Protein	V8LSP0	Phosphoserine phosphatase OS=Streptococcus thermophilus TH1435 OX=1415776 GN=U730_07140 PE=4 SV=1	0	25.125	36	7	12	7	1	215	23.5	5.26	24.93	7
High	Master Protein	A0A0E2Q048	Phosphoserine aminotransferase OS=Streptococcus thermophilus M17PTZA496 OX=1433289 GN=serC PE=3 SV=1	0	41.196	20	5	10	5	1	364	40.4	4.94	23.43	5
High	Master Protein	A0A0E2Q418	Phosphorylase OS=Streptococcus thermophilus M17PTZA496 OX=1433289 GN=X841_05600 PE=4 SV=1	0	4.86	4	1	2	1	1	254	28.6	4.56	1.78	1
High	Master Protein	Q5M6J7	Phosphoribosylformylglycinamidine synthase OS=Streptococcus thermophilus (strain ATCC BAA-250 / LMG 18311) OX=264199 GN=purL PE=4 SV=1	0	31.292	9	10	18	10	1	1249	136.6	5.06	22.66	10
High	Master Protein	A0A0E2Q4F8	Phosphoribosylformylglycinamidine cyclo-ligase OS=Streptococcus thermophilus M17PTZA496 OX=1433289 GN=purM PE=3 SV=1	0	6.48	9	2	3	2	1	340	36.4	4.82	3.49	2
High	Master Protein	A0A0E2REX6	Phosphoribosylaminoimidazole-succinocarboxamide synthase OS=Streptococcus thermophilus TH1477 OX=1436725 GN=purC PE=3 SV=1	0	42.051	38	8	13	8	1	235	27	5.1	31.53	8
High	Master Protein	A0A0P6UDD7	Phosphoribosylamine--glycine ligase OS=Streptococcus thermophilus OX=1308 GN=purD PE=3 SV=1	0	29.055	16	4	7	4	1	420	45.1	4.82	20.99	4
High	Master Protein	Q5M3I9	Phosphoprotein phosphatase OS=Streptococcus thermophilus (strain ATCC BAA-250 / LMG 18311) OX=264199 GN=pppL PE=4 SV=1	0	33.584	20	4	10	4	1	272	29.8	4.94	27.49	4
High	Master Protein	Q9EUQ2	Phosphopentomutase OS=Streptococcus thermophilus OX=1308 GN=deoB PE=3 SV=1	0	42.616	42	11	22	11	1	403	44.4	5.06	45.42	11
High	Master Protein	A0A0E2Q2A8	Phosphopantothenate--cysteine ligase OS=Streptococcus thermophilus M17PTZA496 OX=1433289 GN=X841_04925 PE=4 SV=1	0	11.981	10	2	4	2	1	227	25.3	6.3	9.62	2
High	Master Protein	A0A0E2RB09	Phosphopantetheine adenylyltransferase OS=Streptococcus thermophilus TH1477 OX=1436725 GN=coaD PE=3 SV=1	0	43.674	47	6	15	6	1	165	18.7	5.41	37.47	6
High	Master Protein	G6ERZ4	Phospho-N-acetylmuramoyl-pentapeptide-transferase OS=Streptococcus thermophilus CNCM I-1630 OX=1042404 GN=mraY PE=3 SV=1	0	4.615	3	1	3	1	1	340	37.3	9.32	0	1
High	Master Protein	A0A0E2Q4A4	Phosphomethylpyrimidine kinase OS=Streptococcus thermophilus M17PTZA496 OX=1433289 GN=X841_00805 PE=4 SV=1	0	34.973	24	6	13	6	1	253	27.6	5	31.93	6
High	Master Protein	F8LTG6	Phosphoglycerate kinase OS=Streptococcus thermophilus JIM 8232 OX=1051074 GN=pgk PE=3 SV=1	0	163.47	76	26	79	26	1	399	42.2	4.96	148.16	26
High	Master Protein	A0A0E2Q0U2	Phosphoglucosamine mutase OS=Streptococcus thermophilus M17PTZA496 OX=1433289 GN=glmM PE=3 SV=1	0	56.904	29	8	16	8	1	450	48	4.77	37.16	8
High	Master Protein	A0A0E2QK01	Phosphoesterase OS=Streptococcus thermophilus M17PTZA496 OX=1433289 GN=X841_01640 PE=3 SV=1	0	13.204	14	2	3	2	1	173	19.8	5.54	5.42	2
High	Master Protein	F8LY33	Phosphoenolpyruvate-protein phosphotransferase OS=Streptococcus thermophilus JIM 8232 OX=1051074 GN=PTSI PE=3 SV=1	0	79.674	29	13	28	9	1	577	63	4.75	69.37	13
High	Master Protein	A0A023T1P8	Phosphoenolpyruvate-protein phosphotransferase (Fragment) OS=Streptococcus thermophilus OX=1308 GN=ptsI PE=4 SV=1	0	28.914	38	5	11	1	1	167	18.2	4.46	22.04	5
High	Master Protein	A0A0E2RF13	Phosphoenolpyruvate carboxylase OS=Streptococcus thermophilus TH1477 OX=1436725 GN=ppc PE=3 SV=1	0	180.931	38	25	63	25	1	940	107	4.96	153.2	25
High	Master Protein	A0A0E2RBQ7	Phosphocarrier protein HPr OS=Streptococcus thermophilus TH1477 OX=1436725 GN=Y022_06455 PE=4 SV=1	0	4.4	11	1	2	1	1	87	8.9	5.31	5.09	1
High	Master Protein	A0A0E2RCH0	Phospho-2-dehydro-3-deoxyheptonate aldolase OS=Streptococcus thermophilus TH1477 OX=1436725 GN=Y022_08740 PE=3 SV=1	0	53.408	29	7	20	5	1	343	38.6	5.41	31.94	7
High	Master Protein	Q5M2S5	Phospho-2-dehydro-3-deoxyheptonate aldolase OS=Streptococcus thermophilus (strain ATCC BAA-250 / LMG 18311) OX=264199 GN=aroG1 PE=3 SV=1	0	60.651	46	12	26	10	1	343	38.6	6.05	56.22	12
High	Master Protein	G6EMK5	Phosphate-transporting ATPase OS=Streptococcus thermophilus CNCM I-1630 OX=1042404 GN=STHE1630_00347 PE=3 SV=1	0	13.987	18	5	7	1	1	272	30.7	6.09	7.05	5
High	Master Protein	A0A0E2Q0W4	Phosphate-specific transport system accessory protein PhoU OS=Streptococcus thermophilus M17PTZA496 OX=1433289 GN=X841_05825 PE=3 SV=1	0	21.321	19	3	8	3	1	218	24.9	4.94	14.49	3
High	Master Protein	Q5M4F4	Phosphate transport system permease protein PstA OS=Streptococcus thermophilus (strain ATCC BAA-250 / LMG 18311) OX=264199 GN=pstC2 PE=3 SV=1	0.002	2.026	2	1	2	1	1	300	32.4	9.63	1.74	1
High	Master Protein	A0A2X3WMN3	Phosphate starvation-induced protein OS=Streptococcus thermophilus OX=1308 GN=phoH PE=4 SV=1	0	15.612	15	3	7	3	1	353	39.2	5.21	5.65	3
High	Master Protein	A0A0E2RCK1	Phosphate import ATP-binding protein PstB OS=Streptococcus thermophilus TH1477 OX=1436725 GN=pstB PE=3 SV=1	0	25.522	26	5	9	5	1	252	28.2	5.73	25.52	5
High	Master Protein	A0A2U2M6J9	Phosphate import ATP-binding protein PstB OS=Streptococcus thermophilus OX=1308 GN=pstB PE=3 SV=1	0	16.903	19	5	8	1	1	267	30.3	6.09	11.63	5
High	Master Protein	A0A0E2Q4F5	Phosphate acyltransferase OS=Streptococcus thermophilus M17PTZA496 OX=1433289 GN=plsX PE=3 SV=1	0	12.049	9	3	5	3	1	334	35.5	8.38	11.37	3
High	Master Protein	Q5M4F6	Phosphate ABC uptake transporter substrate binding protein OS=Streptococcus thermophilus (strain ATCC BAA-250 / LMG 18311) OX=264199 GN=pstS PE=4 SV=1	0	22.842	18	4	8	4	1	299	32.4	7.31	23.99	4
High	Master Protein	V8LUB1	PhoP family transcriptional regulator OS=Streptococcus thermophilus TH1435 OX=1415776 GN=U730_05330 PE=4 SV=1	0	59.913	36	7	20	7	1	235	27	5.35	55.23	7
High	Master Protein	A0A0E2Q3Q9	PhoB family transcriptional regulator OS=Streptococcus thermophilus M17PTZA496 OX=1433289 GN=X841_01895 PE=4 SV=1	0	25.263	23	4	10	4	1	229	26.7	5.1	21.43	4
High	Master Protein	A0A0E2Q191	Phenylalanine--tRNA ligase beta subunit OS=Streptococcus thermophilus M17PTZA496 OX=1433289 GN=X841_10385 PE=3 SV=1	0	15.311	16	2	4	2	1	207	22.5	4.94	12.03	2
High	Master Protein	R5ZX30	Phenylalanine--tRNA ligase beta subunit OS=Streptococcus thermophilus CAG:236 OX=1263110 GN=pheT PE=3 SV=1	0	121.064	34	20	45	20	1	816	88.6	4.93	117.68	20
High	Master Protein	A0A0E2QGQ7	Phenylalanine--tRNA ligase alpha subunit OS=Streptococcus thermophilus M17PTZA496 OX=1433289 GN=pheS PE=3 SV=1	0	24.245	13	4	10	4	1	347	39.1	5.52	20.2	4
High	Master Protein	A0A0M4I0J7	PH domain-containing protein OS=Streptococcus thermophilus OX=1308 GN=CDA68_00198 PE=4 SV=1	0.001	2.275	16	1	1	1	1	126	14	5.1	0	1
High	Master Protein	A0A0E2RVL0	Peroxiredoxin OS=Streptococcus thermophilus TH1477 OX=1436725 GN=Y022_05220 PE=3 SV=1	0	18.366	32	3	7	3	1	164	18.2	4.54	12.02	3
High	Master Protein	G6ERL1	Peptidyl-tRNA hydrolase OS=Streptococcus thermophilus CNCM I-1630 OX=1042404 GN=pth PE=3 SV=1	0	18.31	24	4	8	4	1	189	21.3	7.14	18.73	4
High	Master Protein	A0A0E2Q338	Peptidyl-prolyl cis-trans isomerase OS=Streptococcus thermophilus M17PTZA496 OX=1433289 GN=X841_03475 PE=4 SV=1	0	49.818	18	7	16	7	1	468	51.5	4.75	41.8	7
High	Master Protein	A0A0E2Q2F5	Peptidyl-prolyl cis-trans isomerase OS=Streptococcus thermophilus M17PTZA496 OX=1433289 GN=X841_02875 PE=3 SV=1	0	21.442	25	5	9	5	1	252	27.9	9.2	18.47	5
High	Master Protein	A0A0E2RI52	Peptidoglycan branched peptide synthesis protein OS=Streptococcus thermophilus TH1477 OX=1436725 GN=Y022_03305 PE=4 SV=1	0	13.8	10	3	5	3	1	411	47.1	7.44	12.81	3
High	Master Protein	A0A0E2RBK6	Peptide methionine sulfoxide reductase MsrA OS=Streptococcus thermophilus TH1477 OX=1436725 GN=msrA PE=3 SV=1	0	42.696	38	7	18	1	1	316	35.7	5.49	37.17	7
High	Master Protein	V8LTG1	Peptide methionine sulfoxide reductase MsrA OS=Streptococcus thermophilus TH1435 OX=1415776 GN=msrA PE=3 SV=1	0	37.784	36	7	18	1	1	340	38.5	6.28	33.51	7
High	Master Protein	A0A2X3UCY8	Peptide deformylase OS=Streptococcus thermophilus OX=1308 GN=def_1 PE=3 SV=1	0	40.352	59	8	15	1	1	204	22.8	5.49	37.52	8
High	Master Protein	Q5M1R9	Peptide deformylase OS=Streptococcus thermophilus (strain CNRZ 1066) OX=299768 GN=def PE=3 SV=1	0	40.674	59	8	15	1	1	204	22.8	5.66	37.42	8
High	Master Protein	V8LUD7	Peptide chain release factor 3 OS=Streptococcus thermophilus TH1435 OX=1415776 GN=prfC PE=3 SV=1	0	47.436	17	7	16	7	1	599	68.1	5.1	33.76	7
High	Master Protein	A0A3G6JJV6	Peptide chain release factor 2 OS=Streptococcus thermophilus OX=1308 GN=prfB PE=3 SV=1	0	21.797	16	6	11	1	1	365	41.9	4.75	24.57	6
High	Master Protein	A0A2X3WMQ3	Peptide chain release factor 2 OS=Streptococcus thermophilus OX=1308 GN=prfB PE=3 SV=1	0	34.291	25	7	13	2	1	327	37.5	4.79	33.49	7
High	Master Protein	A0A0E2Q1L2	Peptide chain release factor 1 OS=Streptococcus thermophilus M17PTZA496 OX=1433289 GN=prfA PE=3 SV=1	0	55.86	35	10	20	10	1	359	40.7	4.96	46.3	10
High	Master Protein	A0A0E2Q3J1	Peptide ABC transporter substrate-binding protein OS=Streptococcus thermophilus M17PTZA496 OX=1433289 GN=X841_06710 PE=4 SV=1	0	15.103	17	3	6	3	1	333	35.7	7.44	9.67	3
High	Master Protein	A0A0E2Q2N6	Peptide ABC transporter permease OS=Streptococcus thermophilus M17PTZA496 OX=1433289 GN=X841_08225 PE=3 SV=1	0	4.963	5	2	4	2	1	308	34.6	9.36	8.26	2
High	Master Protein	A0A0E2RI57	Peptide ABC transporter ATP-binding protein OS=Streptococcus thermophilus TH1477 OX=1436725 GN=Y022_03355 PE=4 SV=1	0	13.45	12	2	4	2	1	244	26.9	5.43	14.44	2
High	Master Protein	V8LTY3	Peptide ABC transporter ATP-binding protein OS=Streptococcus thermophilus TH1435 OX=1415776 GN=U730_06770 PE=3 SV=1	0	17.57	17	4	7	4	1	314	35.8	7.31	15.93	4
High	Master Protein	A0A0E2Q0D9	Peptide ABC transporter ATP-binding protein OS=Streptococcus thermophilus M17PTZA496 OX=1433289 GN=X841_08220 PE=3 SV=1	0	24.421	16	5	11	5	1	361	39.8	5.17	21.42	5
High	Master Protein	A0A0E2Q5N3	Peptide ABC transporter ATP-binding protein OS=Streptococcus thermophilus M17PTZA496 OX=1433289 GN=X841_02180 PE=4 SV=1	0	5.427	7	1	1	1	1	224	25	8.63	2.33	1
High	Master Protein	A0A0P6UFY8	Peptidase T OS=Streptococcus thermophilus OX=1308 GN=pepT PE=3 SV=1	0	3.225	2	1	2	1	1	407	44.9	4.65	3.72	1
High	Master Protein	V8LS03	Peptidase OS=Streptococcus thermophilus TH1435 OX=1415776 GN=U730_07940 PE=4 SV=1	0	36.448	25	5	14	5	1	267	30.5	4.64	31.37	5
High	Master Protein	A0A2X3UQB2	Peptidase OS=Streptococcus thermophilus OX=1308 GN=NCTC12958_02352 PE=4 SV=1	0	5.743	6	2	4	2	1	426	49.5	5.2	3.56	2
High	Master Protein	A0A0E2Q2W6	Peptidase M20 OS=Streptococcus thermophilus M17PTZA496 OX=1433289 GN=X841_03085 PE=4 SV=1	0	11.977	11	3	3	3	1	381	41.9	4.92	7.46	3
High	Master Protein	A0A0E2Q1W5	Peptidase family U32 OS=Streptococcus thermophilus M17PTZA496 OX=1433289 GN=X841_04115 PE=4 SV=1	0	18.155	18	5	10	5	1	309	35.3	5.11	14.66	5
High	Master Protein	A0A2U2MG23	Penicillin-binding protein 2 OS=Streptococcus thermophilus OX=1308 GN=DID82_01550 PE=4 SV=1	0	18.739	11	5	8	5	1	704	77.2	8.78	14.02	5
High	Master Protein	A0A2S4DZA7	Penicillin-binding protein 1F OS=Streptococcus thermophilus OX=1308 GN=CDA68_00081 PE=4 SV=1	0	17.218	7	4	7	4	1	775	84.7	5.38	11.51	4
High	Master Protein	Q5M2U8	Penicillin binding protein 2X OS=Streptococcus thermophilus (strain ATCC BAA-250 / LMG 18311) OX=264199 GN=pbp2X PE=1 SV=1	0	55.954	19	10	19	10	1	755	82.5	8.76	47.43	10
High	Master Protein	F8LWR4	Pantothenate kinase OS=Streptococcus thermophilus JIM 8232 OX=1051074 GN=coaA PE=3 SV=1	0.009	1.668	3	1	2	1	1	306	35.7	6.57	0	1
High	Master Protein	A0A0E2Q0H0	Oxidoreductase OS=Streptococcus thermophilus M17PTZA496 OX=1433289 GN=X841_10375 PE=3 SV=1	0	4.772	21	1	2	1	1	75	8.3	4.65	4.44	1
High	Master Protein	A0A0E2Q1Y8	Orotidine 5'-phosphate decarboxylase OS=Streptococcus thermophilus M17PTZA496 OX=1433289 GN=pyrF PE=3 SV=1	0	20.883	18	3	7	3	1	231	25.2	5.44	17.18	3
High	Master Protein	A0A0E2RCF6	Orotate phosphoribosyltransferase OS=Streptococcus thermophilus TH1477 OX=1436725 GN=pyrE PE=3 SV=1	0	15.517	18	3	7	3	1	209	22.8	5.49	15.21	3
High	Master Protein	A0A0E2QJG8	O-methyltransferase OS=Streptococcus thermophilus M17PTZA496 OX=1433289 GN=X841_02565 PE=4 SV=1	0	3.506	4	1	2	1	1	235	26.7	5.91	3.69	1
High	Master Protein	A0A2S4DWA0	Oligopeptide-binding protein AmiA OS=Streptococcus thermophilus OX=1308 GN=CDA68_01091 PE=4 SV=1	0	114.665	42	23	48	1	1	655	71.8	5.39	113.85	23
High	Master Protein	A0A0P6UJS0	Oligopeptide transport system permease protein AmiC OS=Streptococcus thermophilus OX=1308 GN=CDA68_01092 PE=3 SV=1	0	36.312	22	8	14	8	1	497	55.6	9.69	33.32	8
High	Master Protein	F8LYJ8	Oligopeptide binding protein 1 OS=Streptococcus thermophilus JIM 8232 OX=1051074 GN=obp1 PE=4 SV=1	0	120.339	43	23	49	1	1	655	71.8	5.5	115.29	23
High	Master Protein	A0A0E2Q5M7	Oligopeptidase PepB OS=Streptococcus thermophilus M17PTZA496 OX=1433289 GN=X841_02555 PE=3 SV=1	0	46.236	20	8	15	8	1	601	69.2	4.97	30.71	8
High	Master Protein	Q5M4H0	O-acetylhomoserine sulfhydrylase OS=Streptococcus thermophilus (strain ATCC BAA-250 / LMG 18311) OX=264199 GN=cysD PE=3 SV=1	0	18.417	17	5	9	5	1	437	47.5	5.21	10.54	5
High	Master Protein	A0A0E2RCH4	NUDIX hydrolase OS=Streptococcus thermophilus TH1477 OX=1436725 GN=Y022_05075 PE=4 SV=1	0	12.476	17	2	4	2	1	161	18.2	4.75	7.31	2
High	Master Protein	A0A0E2PYI1	NUDIX hydrolase OS=Streptococcus thermophilus M17PTZA496 OX=1433289 GN=X841_11475 PE=4 SV=1	0.001	2.665	6	1	1	1	1	151	17.3	5.01	2.45	1
High	Master Protein	A0A0E2Q2Z5	NUDIX hydrolase OS=Streptococcus thermophilus M17PTZA496 OX=1433289 GN=X841_01805 PE=4 SV=1	0	4.871	5	2	3	2	1	548	63.2	5.15	0	2
High	Master Protein	A0A0E2Q457	Nucleotide-binding protein X841_05140 OS=Streptococcus thermophilus M17PTZA496 OX=1433289 GN=X841_05140 PE=3 SV=1	0	26.766	18	5	11	5	1	296	33.8	6.67	27.04	5
High	Master Protein	G6EQC9	Nucleoside-binding protein OS=Streptococcus thermophilus CNCM I-1630 OX=1042404 GN=STHE1630_01320 PE=4 SV=1	0	45.902	40	10	22	1	1	356	37.6	7.18	52.36	10
High	Master Protein	A0A0E2Q2V5	Nucleoside diphosphate kinase OS=Streptococcus thermophilus M17PTZA496 OX=1433289 GN=ndk PE=3 SV=1	0	19.752	37	4	9	4	1	142	15.8	5.58	19.62	4
High	Master Protein	Q03JB0	Nucleoid-associated protein STER_1560 OS=Streptococcus thermophilus (strain ATCC BAA-491 / LMD-9) OX=322159 GN=STER_1560 PE=3 SV=1	0	20.578	15	2	6	2	1	99	10.7	4.81	22.81	2
Medium	Master Protein	G6EMG5	NrdI OS=Streptococcus thermophilus CNCM I-1630 OX=1042404 GN=STHE1630_00306 PE=4 SV=1	0.029	1.227	26	1	1	1	1	31	3.6	4.61	0	1
High	Master Protein	A0A2U2MF38	Nitroreductase OS=Streptococcus thermophilus OX=1308 GN=DID82_03225 PE=4 SV=1	0	14.018	27	3	5	3	1	200	22.5	4.81	6.29	3
High	Master Protein	A0A3G6JP18	Nif3-like dinuclear metal center hexameric protein OS=Streptococcus thermophilus OX=1308 GN=DF198_06105 PE=4 SV=1	0	11.8	13	3	4	3	1	262	29.2	5	6.73	3
High	Master Protein	Q5M653	Nicotinate phosphoribosyltransferase OS=Streptococcus thermophilus (strain ATCC BAA-250 / LMG 18311) OX=264199 GN=pncB PE=3 SV=1	0	37.507	20	9	17	9	1	511	57.7	6.2	28.01	9
High	Master Protein	A0A0E2Q511	NH(3)-dependent NAD(+) synthetase OS=Streptococcus thermophilus M17PTZA496 OX=1433289 GN=nadE PE=3 SV=1	0	25.094	33	6	8	6	1	273	30.1	5.34	16.98	6
High	Master Protein	G6ERD6	Negative regulator of genetic competence clpC/mecB OS=Streptococcus thermophilus CNCM I-1630 OX=1042404 GN=STHE1630_01684 PE=3 SV=1	0	40.016	26	9	16	1	1	472	52.3	7.08	22.52	9
High	Master Protein	A0A0E2Q142	NADPH-flavin oxidoreductase OS=Streptococcus thermophilus M17PTZA496 OX=1433289 GN=X841_06505 PE=3 SV=1	0	26.646	33	6	11	6	1	248	28	6.32	24.03	6
High	Master Protein	A0A0E2Q3N9	NADPH-dependent FMN reductase OS=Streptococcus thermophilus M17PTZA496 OX=1433289 GN=X841_00450 PE=4 SV=1	0	8.822	15	2	3	2	1	184	20.3	4.7	6.42	2
High	Master Protein	V8LX90	NADPH-dependent 7-cyano-7-deazaguanine reductase OS=Streptococcus thermophilus TH1435 OX=1415776 GN=queF PE=3 SV=1	0	24.089	34	7	13	7	1	178	21	5.4	24.79	7
High	Master Protein	F8LY31	NADP-dependent glyceraldehyde-3-phosphate dehydrogenase OS=Streptococcus thermophilus JIM 8232 OX=1051074 GN=gapN PE=3 SV=1	0	161.933	68	21	71	21	1	477	50.8	4.94	190.63	21
High	Master Protein	V8LU68	NADH oxidase OS=Streptococcus thermophilus TH1435 OX=1415776 GN=U730_06000 PE=4 SV=1	0	62.569	27	10	25	10	1	461	50.1	4.88	50.21	10
High	Master Protein	V8LUG6	NAD(P)H nitroreductase OS=Streptococcus thermophilus TH1435 OX=1415776 GN=U730_06385 PE=4 SV=1	0	32.268	25	6	14	6	1	217	24.4	5.54	33.99	6
High	Master Protein	Q5LYV4	NAD kinase OS=Streptococcus thermophilus (strain CNRZ 1066) OX=299768 GN=nadK PE=3 SV=1	0	13.776	19	3	6	3	1	279	31.1	8.47	11.07	3
High	Master Protein	A0A0E2Q182	N-acetyldiaminopimelate deacetylase OS=Streptococcus thermophilus M17PTZA496 OX=1433289 GN=X841_10335 PE=3 SV=1	0	17.192	16	4	6	4	1	377	41.7	5.03	13.18	4
High	Master Protein	A0A2X3WRX4	Na+/H+ antiporter OS=Streptococcus thermophilus OX=1308 GN=nha PE=4 SV=1	0	6.203	5	2	3	2	1	688	76.9	6.83	4.74	2
High	Master Protein	A0A0E2RGW6	N5-carboxyaminoimidazole ribonucleotide synthase OS=Streptococcus thermophilus TH1477 OX=1436725 GN=purK PE=3 SV=1	0	26.016	18	4	7	4	1	363	39.5	4.96	18.82	4
High	Master Protein	G6ER29	N5-carboxyaminoimidazole ribonucleotide mutase OS=Streptococcus thermophilus CNCM I-1630 OX=1042404 GN=purE PE=3 SV=1	0	14.992	25	3	6	3	1	162	16.9	7.5	13.88	3
High	Master Protein	Q5M3D6	MutT/nudix family protein OS=Streptococcus thermophilus (strain ATCC BAA-250 / LMG 18311) OX=264199 GN=stu1496 PE=4 SV=1	0	4.487	10	2	3	2	1	154	18.1	5.07	5.07	2
High	Master Protein	A0A0E2PZS4	MutR family transcriptional regulator OS=Streptococcus thermophilus M17PTZA496 OX=1433289 GN=X841_08655 PE=4 SV=1	0	3.736	4	1	2	1	1	286	34.1	6.74	2.07	1
High	Master Protein	A0A0E2QGL8	Multidrug transporter MatE OS=Streptococcus thermophilus M17PTZA496 OX=1433289 GN=X841_07570 PE=4 SV=1	0.001	2.523	2	1	2	1	1	449	49.8	9.48	1.76	1
High	Master Protein	A0A0E2QFV4	Multidrug ABC transporter ATP-binding protein OS=Streptococcus thermophilus M17PTZA496 OX=1433289 GN=X841_09110 PE=4 SV=1	0.001	2.535	13	2	2	2	1	243	26.8	4.84	1.78	2
High	Master Protein	A0A0E2PZZ5	Multidrug ABC transporter ATP-binding protein OS=Streptococcus thermophilus M17PTZA496 OX=1433289 GN=X841_08205 PE=4 SV=1	0	22.743	24	4	8	4	1	232	26	5.47	20.74	4
High	Master Protein	A0A0E2Q4Z3	Multidrug ABC transporter ATP-binding protein OS=Streptococcus thermophilus M17PTZA496 OX=1433289 GN=X841_03010 PE=4 SV=1	0	3.927	3	2	3	2	1	578	64.9	5.85	4	2
High	Master Protein	A0A0E2QFR8	Molybdenum ABC transporter ATP-binding protein OS=Streptococcus thermophilus M17PTZA496 OX=1433289 GN=X841_09285 PE=4 SV=1	0	4.466	10	1	1	1	1	260	29.1	6.8	2.52	1
High	Master Protein	G6EQJ7	Mid-cell-anchored protein Z OS=Streptococcus thermophilus CNCM I-1630 OX=1042404 GN=mapZ PE=3 SV=1	0	64.794	33	14	26	1	1	620	66	4.73	54.18	14
High	Master Protein	Q5M644	Mid-cell-anchored protein Z OS=Streptococcus thermophilus (strain ATCC BAA-250 / LMG 18311) OX=264199 GN=mapZ PE=3 SV=1	0	69.128	30	14	27	1	1	620	66.1	4.75	59.58	14
High	Master Protein	A0A2X3V4H6	Mg2+ and Co2+ transporter OS=Streptococcus thermophilus OX=1308 GN=corA PE=3 SV=1	0	5.172	3	1	2	1	1	314	36.4	4.89	5.4	1
High	Master Protein	A0A0E2RBH0	MFS transporter OS=Streptococcus thermophilus TH1477 OX=1436725 GN=Y022_07315 PE=4 SV=1	0	3.168	2	1	2	1	1	401	43.4	9.01	2.08	1
High	Master Protein	A0A0E2Q282	Methyltransferase OS=Streptococcus thermophilus M17PTZA496 OX=1433289 GN=X841_08875 PE=3 SV=1	0	10.85	13	3	3	3	1	254	28.8	6.8	4.61	3
High	Master Protein	R6A244	Methyltransferase OS=Streptococcus thermophilus CAG:236 OX=1263110 GN=BN551_01457 PE=3 SV=1	0	22.431	18	7	12	1	1	453	51.3	6.98	19.21	7
High	Master Protein	A0A2U2M647	Methyltransferase domain-containing protein OS=Streptococcus thermophilus OX=1308 GN=DID82_06800 PE=4 SV=1	0.002	2.055	10	1	2	1	1	277	31.7	6	0	1
Medium	Master Protein	A0A3P6JSA3	Methyltransferase domain protein OS=Streptococcus thermophilus OX=1308 GN=rlmA1 PE=4 SV=1	0.034	1.032	4	1	1	1	1	291	30.8	5	0	1
High	Master Protein	A0A0E2QHL3	Methylenetetrahydrofolate--tRNA-(uracil-5-)-methyltransferase TrmFO OS=Streptococcus thermophilus M17PTZA496 OX=1433289 GN=gid PE=3 SV=1	0	27.82	16	4	9	4	1	447	49.7	5.88	25.29	4
High	Master Protein	A0A2X3WP83	Methyl-accepting chemotaxis protein OS=Streptococcus thermophilus OX=1308 GN=NCTC12958_01872 PE=4 SV=1	0	4.03	9	1	2	1	1	98	11.6	8.97	5.02	1
High	Master Protein	V8LTX2	Methionyl-tRNA formyltransferase OS=Streptococcus thermophilus TH1435 OX=1415776 GN=fmt PE=3 SV=1	0	17.505	14	3	6	3	1	311	33.8	5.31	15.48	3
High	Master Protein	A0A2U2MFG9	Methionine--tRNA ligase OS=Streptococcus thermophilus OX=1308 GN=metG PE=3 SV=1	0	114.265	40	19	46	19	1	667	76.2	4.94	107.89	19
High	Master Protein	A0A0E2RE76	Methionine import ATP-binding protein MetN OS=Streptococcus thermophilus TH1477 OX=1436725 GN=metN PE=3 SV=1	0	54.748	38	11	24	11	1	355	38.8	5.67	49.74	11
High	Master Protein	A0A0E2RBD4	Methionine aminopeptidase OS=Streptococcus thermophilus TH1477 OX=1436725 GN=map PE=3 SV=1	0	32.786	35	7	14	7	1	286	31.7	4.77	29.71	7
High	Master Protein	A0A3G6K286	MerR family transcriptional regulator OS=Streptococcus thermophilus OX=1308 GN=DF198_08745 PE=4 SV=1	0	22.79	27	3	8	3	1	124	14.6	9.69	22.9	3
High	Master Protein	A0A0E2RES1	Membrane protein OS=Streptococcus thermophilus TH1477 OX=1436725 GN=Y022_10185 PE=4 SV=1	0	7.141	6	2	3	2	1	285	32.1	8.81	7.77	2
High	Master Protein	A0A0E2RT00	Membrane protein OS=Streptococcus thermophilus TH1477 OX=1436725 GN=Y022_10035 PE=4 SV=1	0	35.341	33	5	17	5	1	188	21.9	9.67	45.68	5
High	Master Protein	A0A0E2RV92	Membrane protein OS=Streptococcus thermophilus TH1477 OX=1436725 GN=Y022_05855 PE=4 SV=1	0	5.455	4	2	3	2	1	483	54.9	8.1	5.98	2
High	Master Protein	A0A0E2QEL0	Membrane protein OS=Streptococcus thermophilus M17PTZA496 OX=1433289 GN=X841_11425 PE=4 SV=1	0	19.836	5	3	7	3	1	789	81.7	6.73	17.39	3
High	Master Protein	A0A0E2PZ02	Membrane protein OS=Streptococcus thermophilus M17PTZA496 OX=1433289 GN=X841_10490 PE=4 SV=1	0	9.079	3	2	3	2	1	807	88.3	7.36	5.48	2
High	Master Protein	A0A0E2PZP2	Membrane protein OS=Streptococcus thermophilus M17PTZA496 OX=1433289 GN=X841_09890 PE=4 SV=1	0	4.588	6	1	2	1	1	223	25.1	9.52	1.87	1
High	Master Protein	A0A0E2Q2R6	Membrane protein OS=Streptococcus thermophilus M17PTZA496 OX=1433289 GN=X841_06060 PE=4 SV=1	0	3.473	3	1	1	1	1	378	41.9	9.07	2.41	1
High	Master Protein	A0A0E2RE73	Membrane protein insertase YidC OS=Streptococcus thermophilus TH1477 OX=1436725 GN=yidC PE=3 SV=1	0	8.965	9	2	3	2	1	305	34.5	10.05	8.26	2
High	Master Protein	A0A2X3V4Q7	Membrane protein insertase YidC OS=Streptococcus thermophilus OX=1308 GN=misCA PE=3 SV=1	0	5.512	5	2	5	2	1	303	34.5	10.15	5.87	2
Medium	Master Protein	A0A2X3WK53	MarR family transcriptional regulator OS=Streptococcus thermophilus OX=1308 GN=NCTC12958_00534 PE=4 SV=1	0.034	1.067	5	1	1	1	1	147	17	8.98	0	1
High	Master Protein	A0A2S4DV72	Mannose permease IID component OS=Streptococcus thermophilus OX=1308 GN=CDA68_01618 PE=4 SV=1	0	11.704	13	4	9	4	1	303	33.6	9.29	21.36	4
High	Master Protein	Q5M5R8	Malonyl CoA-acyl carrier protein transacylase OS=Streptococcus thermophilus (strain ATCC BAA-250 / LMG 18311) OX=264199 GN=fabD PE=3 SV=1	0	11.085	14	3	6	3	1	308	32.9	4.69	6.74	3
High	Master Protein	A0A0E2Q646	Malate transporter OS=Streptococcus thermophilus M17PTZA496 OX=1433289 GN=X841_01310 PE=4 SV=1	0.001	2.693	3	1	2	1	1	312	34.5	8.68	0	1
Medium	Master Protein	A0A3P6JLZ2	LytR family transcriptional regulator OS=Streptococcus thermophilus OX=1308 GN=lytR PE=4 SV=1	0.029	1.159	1	1	2	1	1	544	56.2	4.39	0	1
High	Master Protein	A0A0E2Q1Y5	LytR family transcriptional regulator OS=Streptococcus thermophilus M17PTZA496 OX=1433289 GN=X841_03890 PE=4 SV=1	0	9.513	5	2	4	2	1	476	54.3	9.28	6.24	2
High	Master Protein	V8LZ62	LysR family transcriptional regulator OS=Streptococcus thermophilus TH1435 OX=1415776 GN=U730_02660 PE=3 SV=1	0	29.018	23	6	10	6	1	304	34.7	5.69	23.63	6
High	Master Protein	A0A0E2QHJ3	LysR family transcriptional regulator OS=Streptococcus thermophilus M17PTZA496 OX=1433289 GN=X841_05315 PE=3 SV=1	0	21.861	17	6	9	6	1	302	34.9	6.01	16.94	6
High	Master Protein	A0A2U2MG92	LysM domain-containing protein OS=Streptococcus thermophilus OX=1308 GN=DID82_01920 PE=4 SV=1	0	10.989	6	2	4	2	1	436	47.1	5.03	7.13	2
High	Master Protein	V8LY17	Lysine--tRNA ligase OS=Streptococcus thermophilus TH1435 OX=1415776 GN=lysS PE=3 SV=1	0	62.279	25	11	25	11	1	511	58.2	5.33	65.7	11
High	Master Protein	A0A0E2Q5B0	L-threonine dehydratase OS=Streptococcus thermophilus M17PTZA496 OX=1433289 GN=ilvA PE=3 SV=1	0	21.548	13	4	6	4	1	416	45.7	5.25	18.25	4
High	Master Protein	A0A2X3UJT5	L-lactate dehydrogenase OS=Streptococcus thermophilus OX=1308 GN=ldhA PE=3 SV=1	0	127.905	34	11	71	1	1	328	35.4	5.03	215.17	11
High	Master Protein	Q5LZ83	L-lactate dehydrogenase OS=Streptococcus thermophilus (strain CNRZ 1066) OX=299768 GN=ldh PE=3 SV=1	0	122.539	33	11	70	1	1	328	35.4	5.16	204.12	11
High	Master Protein	A0A2X3U7K6	Lipoprotein OS=Streptococcus thermophilus OX=1308 GN=NCTC12958_00967 PE=4 SV=1	0	5.548	3	1	2	1	1	477	54.7	9.01	2.32	1
High	Master Protein	A0A0E2Q5Q4	Lipoprotein OS=Streptococcus thermophilus M17PTZA496 OX=1433289 GN=X841_01825 PE=3 SV=1	0	4.377	8	2	3	2	1	301	33	5.29	0	2
High	Master Protein	Q5M4E8	Lipoate--protein ligase OS=Streptococcus thermophilus (strain ATCC BAA-250 / LMG 18311) OX=264199 GN=lplA PE=4 SV=1	0	53.1	37	10	23	10	1	329	37.4	5.02	51.05	10
High	Master Protein	A0A0E2QG91	Lipid kinase OS=Streptococcus thermophilus M17PTZA496 OX=1433289 GN=X841_08805 PE=4 SV=1	0	25.426	17	5	11	5	1	337	36.8	5.05	24.18	5
High	Master Protein	A0A0E2Q5X9	Leucine--tRNA ligase OS=Streptococcus thermophilus M17PTZA496 OX=1433289 GN=leuS PE=3 SV=1	0	69.436	21	13	29	13	1	833	94.4	5.1	64.03	13
High	Master Protein	Q5M2S9	L-asparaginase OS=Streptococcus thermophilus (strain ATCC BAA-250 / LMG 18311) OX=264199 GN=ansB PE=4 SV=1	0	9.347	20	4	5	4	1	322	34.7	5.8	5.5	4
Medium	Master Protein	A0A2U2M4W2	Lantibiotic transporter OS=Streptococcus thermophilus OX=1308 GN=DID82_07195 PE=4 SV=1	0.014	1.516	2	1	2	1	1	421	46.8	9.48	0	1
High	Master Protein	A0A0E2Q2E7	Lactoylglutathione lyase OS=Streptococcus thermophilus M17PTZA496 OX=1433289 GN=X841_08580 PE=3 SV=1	0	10.719	29	4	7	4	1	131	15.3	4.87	15.57	4
High	Master Protein	A0A3G6JKM2	Lactose permease OS=Streptococcus thermophilus OX=1308 GN=DF198_06900 PE=4 SV=1	0	69.757	23	11	25	11	1	634	69.3	6.93	70.21	11
Medium	Master Protein	A0A3P6JUP5	Lactate utilization protein B OS=Streptococcus thermophilus OX=1308 GN=lutB PE=4 SV=1	0.041	0.941	1	1	2	1	1	534	58.5	5.3	0	1
High	Master Protein	A0A0E2RBG5	LacI family transcriptional regulator OS=Streptococcus thermophilus TH1477 OX=1436725 GN=Y022_07115 PE=4 SV=1	0	13.141	12	3	5	3	1	331	37.2	5.63	6.59	3
High	Master Protein	A0A0E2RWJ0	L-2-hydroxyisocaproate dehydrogenase OS=Streptococcus thermophilus TH1477 OX=1436725 GN=Y022_03565 PE=3 SV=1	0	49.549	33	10	20	10	1	315	34.5	5.14	49.11	10
High	Master Protein	A0A3G6JS01	Ketol-acid reductoisomerase (NADP(+)) OS=Streptococcus thermophilus OX=1308 GN=ilvC PE=3 SV=1	0	51.673	24	7	19	7	1	340	37.3	4.87	53.04	7
High	Master Protein	A0A0E2Q429	Isoprenyl transferase OS=Streptococcus thermophilus M17PTZA496 OX=1433289 GN=X841_01355 PE=3 SV=1	0	17.845	14	3	8	3	1	249	28.7	8.69	20.48	3
High	Master Protein	A0A2U2MG10	Isopentenyl-diphosphate delta-isomerase OS=Streptococcus thermophilus OX=1308 GN=fni PE=3 SV=1	0.001	2.498	2	1	2	1	1	335	37.5	5.39	0	1
High	Master Protein	A0A2X3WP09	Isoleucine--tRNA ligase OS=Streptococcus thermophilus OX=1308 GN=iarS PE=3 SV=1	0	115.972	24	19	46	19	1	929	105.8	5.1	112.33	19
High	Master Protein	A0A0E2RAY9	Isochorismatase OS=Streptococcus thermophilus TH1477 OX=1436725 GN=Y022_08185 PE=4 SV=1	0	4.462	17	3	3	3	1	183	20.3	4.98	4.25	3
High	Master Protein	A0A0E2RD60	Iron transporter FeoA OS=Streptococcus thermophilus TH1477 OX=1436725 GN=Y022_03360 PE=4 SV=1	0.009	1.663	5	1	2	1	1	158	17.4	5.66	0	1
High	Master Protein	A0A0E2Q3Q6	Iron ABC transporter substrate-binding protein OS=Streptococcus thermophilus M17PTZA496 OX=1433289 GN=X841_05895 PE=4 SV=1	0	8.012	8	2	3	2	1	294	32.9	5.11	5.16	2
High	Master Protein	A0A2U2MEL6	Inosine-5'-monophosphate dehydrogenase OS=Streptococcus thermophilus OX=1308 GN=guaB PE=3 SV=1	0	232.309	82	28	93	3	1	493	52.9	5.48	242.12	28
High	Master Protein	A0A0E2Q033	Inosine-5'-monophosphate dehydrogenase OS=Streptococcus thermophilus M17PTZA496 OX=1433289 GN=guaB PE=3 SV=1	0	202.973	76	26	82	1	1	493	52.9	5.64	206.84	26
High	Master Protein	K0H681	Inosine monophosphate dehydrogenase (Fragment) OS=Streptococcus thermophilus OX=1308 GN=guaB PE=4 SV=1	0	41.007	50	10	31	1	1	241	24.7	6.35	52.41	10
High	Master Protein	V8LYH2	Initiation-control protein YabA OS=Streptococcus thermophilus TH1435 OX=1415776 GN=U730_02540 PE=3 SV=1	0	11.163	33	2	4	2	1	106	12.2	4.65	6.92	2
High	Master Protein	A0A0E2Q6R5	Hypoxanthine phosphoribosyltransferase OS=Streptococcus thermophilus M17PTZA496 OX=1433289 GN=X841_00060 PE=3 SV=1	0	17.891	18	4	9	4	1	180	20.5	5.11	21.42	4
High	Master Protein	V8LYE3	Hydroxymethylglutaryl-CoA synthase OS=Streptococcus thermophilus TH1435 OX=1415776 GN=U730_02990 PE=4 SV=1	0	14.072	17	5	8	5	1	399	44.3	5.85	11.09	5
High	Master Protein	A0A0E2RX62	Hydrolase OS=Streptococcus thermophilus TH1477 OX=1436725 GN=Y022_02545 PE=4 SV=1	0	3.329	3	1	2	1	1	262	29.4	4.78	3.88	1
High	Master Protein	A0A0E2RE43	Hydrolase OS=Streptococcus thermophilus TH1477 OX=1436725 GN=Y022_01920 PE=4 SV=1	0	8.967	18	2	3	2	1	147	16.3	4.54	7.35	2
High	Master Protein	G6ENE5	HPr kinase/phosphorylase OS=Streptococcus thermophilus CNCM I-1630 OX=1042404 GN=hprK PE=3 SV=1	0	58.113	42	9	24	9	1	309	34.3	5.2	50.2	9
High	Master Protein	Q5M117	Homoserine kinase OS=Streptococcus thermophilus (strain CNRZ 1066) OX=299768 GN=thrB PE=3 SV=1	0	17.44	22	4	9	4	1	286	30.2	4.65	10.15	4
High	Master Protein	Q5M5K6	Homoserine dehydrogenase OS=Streptococcus thermophilus (strain ATCC BAA-250 / LMG 18311) OX=264199 GN=hom PE=3 SV=1	0	61.81	30	8	19	8	1	428	46.4	4.86	45.91	8
High	Master Protein	A0A0E2RC65	Holliday junction ATP-dependent DNA helicase RuvB OS=Streptococcus thermophilus TH1477 OX=1436725 GN=ruvB PE=3 SV=1	0	11.831	10	2	4	2	1	333	37.5	4.84	5.6	2
Medium	Master Protein	A0A3G6JX02	Holliday junction ATP-dependent DNA helicase RuvA OS=Streptococcus thermophilus OX=1308 GN=ruvA PE=3 SV=1	0.029	1.215	8	1	1	1	1	196	21.7	5.59	0	1
High	Master Protein	Q5M281	Histidine--tRNA ligase OS=Streptococcus thermophilus (strain ATCC BAA-250 / LMG 18311) OX=264199 GN=hisS PE=3 SV=1	0	57.545	30	11	21	11	1	426	48.3	5.6	55.36	11
High	Master Protein	G6EQX2	Hexosyltransferase OS=Streptococcus thermophilus CNCM I-1630 OX=1042404 GN=STHE1630_01520 PE=4 SV=1	0	37.713	19	9	19	9	1	594	70.2	6.68	42.14	9
High	Master Protein	G6EQS7	Hexosyltransferase OS=Streptococcus thermophilus CNCM I-1630 OX=1042404 GN=STHE1630_01474 PE=4 SV=1	0	67.887	25	12	27	12	1	776	85.2	5.54	52.56	12
High	Master Protein	A0A2X3UFT3	Hemolysin OS=Streptococcus thermophilus OX=1308 GN=tlyA PE=4 SV=1	0	7.946	7	2	4	2	1	288	31.9	6.01	7.45	2
High	Master Protein	A0A0E2RBT5	Heme ABC transporter ATP-binding protein OS=Streptococcus thermophilus TH1477 OX=1436725 GN=Y022_06540 PE=4 SV=1	0	4.28	3	2	3	2	1	512	58.1	5	2.24	2
High	Master Protein	V8M0J4	Heat-inducible transcription repressor HrcA OS=Streptococcus thermophilus TH1435 OX=1415776 GN=hrcA PE=3 SV=1	0	10.625	11	3	6	3	1	360	41	5.69	4.02	3
High	Master Protein	A0A0E2QFI0	Haloacid dehalogenase OS=Streptococcus thermophilus M17PTZA496 OX=1433289 GN=X841_09755 PE=4 SV=1	0	5.152	4	2	3	2	1	461	51.5	6.54	4.19	2
High	Master Protein	A0A0M4HJH4	HAD superfamily hydrolase OS=Streptococcus thermophilus OX=1308 GN=CDA68_00492 PE=4 SV=1	0.002	2.258	5	1	1	1	1	175	20.5	9.17	1.98	1
High	Master Protein	A0A0E2Q3S4	HAD hydrolase OS=Streptococcus thermophilus M17PTZA496 OX=1433289 GN=X841_01980 PE=4 SV=1	0	9.173	13	2	4	2	1	270	31.2	5.82	6.56	2
High	Master Protein	A0A3G6JPC0	HAD family hydrolase OS=Streptococcus thermophilus OX=1308 GN=DF198_03570 PE=4 SV=1	0	27.095	23	7	13	7	1	300	35.2	5.27	19.76	7
High	Master Protein	A0A0E2Q2A7	HAD family hydrolase OS=Streptococcus thermophilus M17PTZA496 OX=1433289 GN=X841_07040 PE=4 SV=1	0	20.939	18	3	8	3	1	257	28.3	4.78	15.46	3
High	Master Protein	A0A2X3UVG9	Guanylate kinase OS=Streptococcus thermophilus OX=1308 GN=gmk PE=3 SV=1	0	37.943	53	8	17	8	1	209	24	5.06	47.11	8
High	Master Protein	V8LXU4	Guanine permease OS=Streptococcus thermophilus TH1435 OX=1415776 GN=U730_01780 PE=4 SV=1	0	17.543	7	3	6	3	1	473	49.5	8.03	15.73	3
High	Master Protein	A0A0E2PZT8	GTP-sensing transcriptional pleiotropic repressor CodY OS=Streptococcus thermophilus M17PTZA496 OX=1433289 GN=codY PE=3 SV=1	0	31.268	28	6	17	6	1	261	28.9	4.87	32.06	6
High	Master Protein	A0A0E2Q499	GTP-binding protein OS=Streptococcus thermophilus M17PTZA496 OX=1433289 GN=X841_04600 PE=4 SV=1	0	75.839	27	13	35	13	1	616	68.8	5	64.3	13
High	Master Protein	F8LYQ8	GTPase Obg OS=Streptococcus thermophilus JIM 8232 OX=1051074 GN=obg PE=3 SV=1	0	35.377	20	6	13	6	1	437	48.7	4.88	26.3	6
High	Master Protein	A0A0E2Q396	GTPase HflX OS=Streptococcus thermophilus M17PTZA496 OX=1433289 GN=hflX PE=3 SV=1	0	11.266	6	2	4	2	1	412	46.9	5.35	11.41	2
High	Master Protein	G6ENL3	GTPase Era OS=Streptococcus thermophilus CNCM I-1630 OX=1042404 GN=era PE=3 SV=1	0	58.417	30	10	22	10	1	299	34.1	6.67	60.34	10
High	Master Protein	A0A2S4DZK2	GTPase Der OS=Streptococcus thermophilus OX=1308 GN=der PE=3 SV=1	0	30.262	21	7	13	7	1	436	48.8	5.6	32	7
High	Master Protein	Q5M3G6	GTP pyrophosphokinase, putative OS=Streptococcus thermophilus (strain ATCC BAA-250 / LMG 18311) OX=264199 GN=stu1459 PE=4 SV=1	0	5.784	8	2	2	2	1	241	28.4	6.6	3.99	2
High	Master Protein	A0A0E2REH5	GTP pyrophosphokinase OS=Streptococcus thermophilus TH1477 OX=1436725 GN=Y022_00990 PE=3 SV=1	0	63.635	17	12	24	12	1	739	84.1	7.66	58.41	12
High	Master Protein	F8LYU6	GTP cyclohydrolase 1 OS=Streptococcus thermophilus JIM 8232 OX=1051074 GN=arcT PE=3 SV=1	0	28.529	18	2	7	2	1	187	21.2	5.48	21.26	2
High	Master Protein	A0A3P6KAP0	GntR family transcriptional regulator OS=Streptococcus thermophilus OX=1308 GN=gabR PE=4 SV=1	0.001	2.281	2	1	2	1	1	462	49.6	8.5	3.97	1
High	Master Protein	A0A2U2M510	GntR family transcriptional regulator OS=Streptococcus thermophilus OX=1308 GN=DID82_06955 PE=4 SV=1	0	6.181	12	2	4	2	1	232	26.5	7.53	1.72	2
High	Master Protein	A0A0E2Q2N2	GntR family transcriptional regulator OS=Streptococcus thermophilus M17PTZA496 OX=1433289 GN=X841_08200 PE=4 SV=1	0	7.188	15	2	3	2	1	125	14.3	5.58	4.65	2
High	Master Protein	A0A0E2RJN2	GNAT family acetyltransferase OS=Streptococcus thermophilus TH1477 OX=1436725 GN=Y022_01925 PE=4 SV=1	0.001	2.569	10	1	2	1	1	173	19.3	5	0	1
High	Master Protein	V8LV87	GMP synthase [glutamine-hydrolyzing] OS=Streptococcus thermophilus TH1435 OX=1415776 GN=guaA PE=3 SV=1	0	137.425	50	21	49	21	1	527	58.3	5.02	120.37	21
High	Master Protein	A0A0E2QJD0	Glycosyltransferase stabilizing protein Gtf2 OS=Streptococcus thermophilus M17PTZA496 OX=1433289 GN=gtf2 PE=3 SV=1	0	15.003	8	3	6	3	1	439	50.6	6.58	13.49	3
High	Master Protein	A0A0E2Q2U7	Glycosyltransferase Gtf1 OS=Streptococcus thermophilus M17PTZA496 OX=1433289 GN=gtf1 PE=3 SV=1	0	18.721	14	6	12	6	1	503	57.8	5.41	12.97	6
High	Master Protein	A0A0E2RUJ7	Glycosyl transferase OS=Streptococcus thermophilus TH1477 OX=1436725 GN=Y022_07405 PE=4 SV=1	0	18.47	18	5	9	5	1	351	41	5	9.77	5
High	Master Protein	A0A0E2QG26	Glycosyl transferase OS=Streptococcus thermophilus M17PTZA496 OX=1433289 GN=X841_08360 PE=4 SV=1	0	3.193	8	1	2	1	1	110	12.7	10.21	5.08	1
High	Master Protein	A0A0E2QGJ1	Glycosyl transferase OS=Streptococcus thermophilus M17PTZA496 OX=1433289 GN=X841_07890 PE=4 SV=1	0	16.947	7	4	8	4	1	697	81	6.11	16.8	4
High	Master Protein	F8LYN3	Glycosyl transferase OS=Streptococcus thermophilus JIM 8232 OX=1051074 GN=STH8232_1704 PE=4 SV=1	0	26.973	36	5	10	5	1	229	26	5.82	24.28	5
Medium	Master Protein	A0A0E2PZI3	Glycosyl transferase family 2 OS=Streptococcus thermophilus M17PTZA496 OX=1433289 GN=X841_09105 PE=4 SV=1	0.048	0.82	2	1	1	1	1	345	40.2	10.04	0	1
High	Master Protein	A0A2U2MFV9	Glycosyl transferase family 1 OS=Streptococcus thermophilus OX=1308 GN=DID82_01290 PE=4 SV=1	0.001	2.784	2	1	2	1	1	334	37.7	7.01	0	1
High	Master Protein	Q5M2N5	Glycoprotein endopeptidase OS=Streptococcus thermophilus (strain ATCC BAA-250 / LMG 18311) OX=264199 GN=stu1772 PE=4 SV=1	0	9.509	11	2	4	2	1	253	27.9	6.23	6.15	2
High	Master Protein	A0A0E2RWI0	Glycogen synthase OS=Streptococcus thermophilus TH1477 OX=1436725 GN=Y022_03515 PE=4 SV=1	0	7.568	19	3	6	3	1	151	17.2	6.54	11.26	3
High	Master Protein	A0A0E2Q2M8	Glycine--tRNA ligase beta subunit OS=Streptococcus thermophilus M17PTZA496 OX=1433289 GN=glyS PE=3 SV=1	0	126.5	35	19	49	19	1	678	74.4	4.91	114.09	19
High	Master Protein	Q5M5H3	Glycine--tRNA ligase alpha subunit OS=Streptococcus thermophilus (strain ATCC BAA-250 / LMG 18311) OX=264199 GN=glyQ PE=3 SV=1	0	44.781	31	7	21	7	1	305	34.9	4.94	47.08	7
High	Master Protein	F8LTM3	Glycerol-3-phosphate dehydrogenase [NAD(P)+] OS=Streptococcus thermophilus JIM 8232 OX=1051074 GN=gpsA PE=3 SV=1	0	81.99	54	12	22	12	1	341	37.3	5.47	66.57	12
High	Master Protein	A0A0E2RCD2	Glyceraldehyde-3-phosphate dehydrogenase OS=Streptococcus thermophilus TH1477 OX=1436725 GN=Y022_09010 PE=3 SV=1	0	128.594	46	15	87	1	1	336	36	5.45	168.25	15
High	Master Protein	F8LTH4	Glyceraldehyde-3-phosphate dehydrogenase OS=Streptococcus thermophilus JIM 8232 OX=1051074 GN=gapA1 PE=3 SV=1	0	272.024	79	27	141	11	1	336	36	5.57	349.32	27
High	Master Protein	G6EMA6	Glyceraldehyde-3-phosphate dehydrogenase (Phosphorylating) OS=Streptococcus thermophilus CNCM I-1630 OX=1042404 GN=STHE1630_00247 PE=4 SV=1	0	102.293	65	12	57	1	1	162	17.4	5.02	115.18	12
High	Master Protein	Q5M4W7	Glutathione S-transferase family OS=Streptococcus thermophilus (strain ATCC BAA-250 / LMG 18311) OX=264199 GN=stu0749 PE=4 SV=1	0	14.008	23	6	13	6	1	272	31.1	5.73	16.92	6
High	Master Protein	A0A0E2Q2U2	Glutathione reductase OS=Streptococcus thermophilus M17PTZA496 OX=1433289 GN=X841_02350 PE=3 SV=1	0	93.942	45	16	36	16	1	450	48.7	5.25	90.11	16
High	Master Protein	A0A2S4DWD3	Glutathione biosynthesis bifunctional protein GshAB OS=Streptococcus thermophilus OX=1308 GN=gshAB PE=3 SV=1	0	36.013	18	9	15	9	1	754	85.1	5.05	32.71	9
High	Master Protein	A0A2X3UP17	Glutamyl-tRNA(Gln) amidotransferase subunit A OS=Streptococcus thermophilus OX=1308 GN=gatA PE=3 SV=1	0	65.011	33	11	24	11	1	488	52.1	4.93	54.92	11
High	Master Protein	A0A2X3V4U8	Glutamyl aminopeptidase OS=Streptococcus thermophilus OX=1308 GN=pepA PE=3 SV=1	0	37.147	32	7	13	7	1	355	38.7	5.43	25.05	7
High	Master Protein	A0A0E2RCD7	Glutamine--fructose-6-phosphate aminotransferase [isomerizing] OS=Streptococcus thermophilus TH1477 OX=1436725 GN=glmS PE=3 SV=1	0	72.297	25	11	26	11	1	602	65.5	5.16	67.48	11
High	Master Protein	A0A2X3UXJ9	Glutamine transport ATP-binding protein GlnQ OS=Streptococcus thermophilus OX=1308 GN=glnQ_1 PE=4 SV=1	0	9.561	8	1	2	1	1	209	23.3	5.41	6.58	1
High	Master Protein	V8LRX2	Glutamine synthetase OS=Streptococcus thermophilus TH1435 OX=1415776 GN=U730_08505 PE=3 SV=1	0	86.839	28	10	45	10	1	456	51.1	5	111.9	10
High	Master Protein	A0A0E2Q228	Glutamine amidotransferase OS=Streptococcus thermophilus M17PTZA496 OX=1433289 GN=X841_07140 PE=4 SV=1	0	12.396	14	3	5	3	1	262	29.7	5.1	8.61	3
High	Master Protein	A0A0E2RJX6	Glutamine ABC transporter substrate-binding protein OS=Streptococcus thermophilus TH1477 OX=1436725 GN=Y022_01070 PE=3 SV=1	0	14.564	10	4	8	4	1	516	56.7	9.03	18.29	4
High	Master Protein	A0A0E2RH18	Glutamine ABC transporter permease OS=Streptococcus thermophilus TH1477 OX=1436725 GN=Y022_05795 PE=3 SV=1	0	36.646	29	5	12	5	1	232	25.4	8.97	25.67	5
High	Master Protein	A0A0E2RC96	Glutamate--tRNA ligase OS=Streptococcus thermophilus TH1477 OX=1436725 GN=gltX PE=3 SV=1	0	52.68	37	14	23	14	1	484	55.3	5.14	47.34	14
High	Master Protein	A0A2X3WJP7	Glutamate racemase OS=Streptococcus thermophilus OX=1308 GN=murI PE=3 SV=1	0	14.603	15	3	5	3	1	271	30	5.54	7.73	3
High	Master Protein	Q5M5N6	Glutamate dehydrogenase OS=Streptococcus thermophilus (strain ATCC BAA-250 / LMG 18311) OX=264199 GN=gdhA PE=3 SV=1	0	122.322	51	19	45	19	1	456	48.9	5.31	104.91	19
High	Master Protein	V8LYK7	Glucose-6-phosphate isomerase OS=Streptococcus thermophilus TH1435 OX=1415776 GN=pgi PE=3 SV=1	0	129.202	53	17	41	17	1	457	50.8	5.14	121.43	17
High	Master Protein	A0A2S4DWX8	Glucose-1-phosphate thymidylyltransferase OS=Streptococcus thermophilus OX=1308 GN=rfbA PE=3 SV=1	0	47.884	35	7	18	3	1	289	32.1	4.89	50.61	7
High	Master Protein	Q8GP82	Glucose-1-phosphate thymidylyltransferase OS=Streptococcus thermophilus OX=1308 GN=eps9O PE=3 SV=1	0	29.6	24	5	11	1	1	289	32.1	4.75	32.45	5
High	Master Protein	A0A023T1L2	Glucose kinase (Fragment) OS=Streptococcus thermophilus OX=1308 GN=glcK PE=4 SV=1	0	36.335	33	4	15	1	1	150	15.1	4.84	42.55	4
Medium	Master Protein	Q5M5E7	Glucosamine-6-phosphate deaminase OS=Streptococcus thermophilus (strain ATCC BAA-250 / LMG 18311) OX=264199 GN=nagB PE=3 SV=1	0.042	0.901	3	1	1	1	1	258	28.4	5.66	0	1
High	Master Protein	A0A0M4HD36	Glucokinase OS=Streptococcus thermophilus OX=1308 GN=CDA68_00949 PE=4 SV=1	0	64.455	49	11	32	8	1	322	33.6	5.01	66.55	11
High	Master Protein	R5ZUN4	Glucan-binding protein B OS=Streptococcus thermophilus CAG:236 OX=1263110 GN=BN551_01125 PE=4 SV=1	0	23.848	12	5	9	5	1	569	56.8	4.37	22.61	5
High	Master Protein	A0A2X3UX15	Gas vesicle protein OS=Streptococcus thermophilus OX=1308 GN=NCTC12958_00919 PE=4 SV=1	0	33.405	45	7	21	7	1	146	16.1	4.73	43.52	7
High	Master Protein	A0A0E2RCN0	Gamma-glutamyl phosphate reductase OS=Streptococcus thermophilus TH1477 OX=1436725 GN=proA PE=3 SV=1	0	36.611	21	8	14	8	1	416	45.3	5.36	33.6	8
High	Master Protein	Q64FU9	GalE OS=Streptococcus thermophilus OX=1308 GN=galE PE=3 SV=1	0	76.815	44	9	26	5	1	333	36.8	5.55	69.33	9
High	Master Protein	R6ABM6	Galactose-1-phosphate uridylyltransferase OS=Streptococcus thermophilus CAG:236 OX=1263110 GN=galT PE=3 SV=1	0	56.33	32	12	21	12	1	507	57.2	5.06	36.75	12
High	Master Protein	A0A3G6JR24	Galactose-1-epimerase OS=Streptococcus thermophilus OX=1308 GN=galM PE=4 SV=1	0	15.05	12	4	9	4	1	348	39	5.05	8.69	4
High	Master Protein	F8LYF9	Galactokinase OS=Streptococcus thermophilus JIM 8232 OX=1051074 GN=galK PE=3 SV=1	0	29.296	22	8	13	8	1	388	43.4	5.1	26.23	8
High	Master Protein	A0A2X3UUK4	GAF domain-containing protein OS=Streptococcus thermophilus OX=1308 GN=msrC PE=4 SV=1	0	14.627	24	4	8	4	1	169	18.6	4.73	13.03	4
High	Master Protein	A0A0E2QHY4	Fur family transcriptional regulator OS=Streptococcus thermophilus M17PTZA496 OX=1433289 GN=X841_04585 PE=3 SV=1	0.002	2.254	10	1	1	1	1	145	16.6	5.49	0	1
High	Master Protein	A0A2S4DUR7	Fructose-bisphosphate aldolase OS=Streptococcus thermophilus OX=1308 GN=CDA68_01706 PE=3 SV=1	0	149.929	60	15	141	4	1	293	31.5	4.89	324.79	15
High	Master Protein	Q8VVC0	Fructose-1,6-phosphate aldolase (Fragment) OS=Streptococcus thermophilus OX=1308 GN=fba PE=3 SV=1	0	122.027	45	12	104	1	1	271	29.3	4.87	250.84	12
High	Master Protein	A0A0E2QFJ1	Fructokinase OS=Streptococcus thermophilus M17PTZA496 OX=1433289 GN=X841_09805 PE=4 SV=1	0	9.184	8	2	3	2	1	297	32.3	5.24	6.31	2
High	Master Protein	Q5M4U2	Formate--tetrahydrofolate ligase OS=Streptococcus thermophilus (strain ATCC BAA-250 / LMG 18311) OX=264199 GN=fhs PE=3 SV=1	0	44.88	19	8	16	8	1	556	59.7	5.34	40.68	8
High	Master Protein	A0A0E2RCV0	Formate acetyltransferase OS=Streptococcus thermophilus TH1477 OX=1436725 GN=Y022_08305 PE=4 SV=1	0	44.242	16	8	15	8	1	769	87	5.35	30.71	8
High	Master Protein	A0A2X3UT03	Formamidopyrimidine-DNA glycosylase OS=Streptococcus thermophilus OX=1308 GN=mutM PE=3 SV=1	0	4.544	3	1	2	1	1	273	31.1	9.69	1.76	1
High	Master Protein	A0A0E2RDT7	Foldase protein PrsA OS=Streptococcus thermophilus TH1477 OX=1436725 GN=prsA PE=3 SV=1	0	56.172	49	12	24	12	1	371	39.9	6.09	53.61	12
High	Master Protein	A0A3G6K5M1	Flippase OS=Streptococcus thermophilus OX=1308 GN=DF198_05325 PE=4 SV=1	0	5.045	2	1	2	1	1	471	53.2	9.47	4.39	1
High	Master Protein	V8LW94	Flavodoxin OS=Streptococcus thermophilus TH1435 OX=1415776 GN=U730_05450 PE=4 SV=1	0	27.619	37	3	8	3	1	147	16	3.93	20.99	3
High	Master Protein	A0A0E2PZG1	Fe-S oxidoreductase OS=Streptococcus thermophilus M17PTZA496 OX=1433289 GN=X841_09305 PE=4 SV=1	0.001	2.673	3	1	1	1	1	316	36.7	6.2	1.94	1
High	Master Protein	Q6TWA3	Fe-S cluster assembly protein SufD OS=Streptococcus thermophilus OX=1308 GN=sufD PE=4 SV=1	0	65.517	39	14	34	14	1	420	45.9	4.91	70.53	14
High	Master Protein	A0A3G6JN71	Fe-S cluster assembly protein SufB OS=Streptococcus thermophilus OX=1308 GN=sufB PE=4 SV=1	0	61.489	38	13	27	13	1	472	53.1	4.98	52.43	13
High	Master Protein	A0A2U2MEX7	Ferredoxin--NADP reductase OS=Streptococcus thermophilus OX=1308 GN=DID82_02915 PE=3 SV=1	0	19.061	16	4	5	4	1	332	36.3	5.16	13.71	4
High	Master Protein	A0A0E2RD95	Exodeoxyribonuclease OS=Streptococcus thermophilus TH1477 OX=1436725 GN=Y022_07755 PE=4 SV=1	0	29.41	37	7	13	7	1	275	31.1	5.99	24.69	7
High	Master Protein	Q03K99	Exodeoxyribonuclease 7 small subunit OS=Streptococcus thermophilus (strain ATCC BAA-491 / LMD-9) OX=322159 GN=xseB PE=3 SV=1	0	18.556	45	2	5	2	1	71	7.9	4.36	15.49	2
High	Master Protein	A0A2X3WMW8	Exodeoxyribonuclease 7 large subunit OS=Streptococcus thermophilus OX=1308 GN=xseA PE=3 SV=1	0	13.392	9	3	5	3	1	446	50.8	9.22	8.71	3
High	Master Protein	Q7X554	EpsC protein (Fragment) OS=Streptococcus thermophilus OX=1308 GN=epsC PE=4 SV=1	0	7.567	10	2	4	1	1	205	22.7	4.68	7.48	2
High	Master Protein	Q8GPA5	Eps7F OS=Streptococcus thermophilus OX=1308 GN=eps7F PE=4 SV=1	0	10.664	7	2	5	2	1	327	37.9	8.9	15.38	2
High	Master Protein	Q8GPA7	Eps7E OS=Streptococcus thermophilus OX=1308 GN=eps7E PE=4 SV=1	0	17.732	11	5	10	5	1	462	52.8	9.25	21.84	5
High	Master Protein	Q8GMA0	Eps3J OS=Streptococcus thermophilus OX=1308 GN=eps3J PE=4 SV=1	0	29.807	16	4	10	4	1	366	42.2	7.43	28.96	4
High	Master Protein	Q8GMA2	Eps3H OS=Streptococcus thermophilus OX=1308 GN=eps3H PE=4 SV=1	0	5.727	9	1	4	1	1	168	19.2	5.82	2.12	1
High	Master Protein	Q8GMA5	Eps3D OS=Streptococcus thermophilus OX=1308 GN=eps3D PE=4 SV=1	0	37.765	34	8	16	8	1	252	27.5	9.11	42.08	8
High	Master Protein	Q8GMA6	Eps3C OS=Streptococcus thermophilus OX=1308 GN=eps3C PE=4 SV=1	0	31.251	37	6	12	5	1	230	25.4	5.11	29.54	6
High	Master Protein	Q8GMA8	Eps3A OS=Streptococcus thermophilus OX=1308 GN=eps3A PE=4 SV=1	0	31.243	20	6	11	6	1	486	53.4	9.16	29.6	6
High	Master Protein	A0A0E2Q4L4	Enoyl-CoA hydratase OS=Streptococcus thermophilus M17PTZA496 OX=1433289 GN=X841_02255 PE=4 SV=1	0	33.674	29	7	17	7	1	263	28.8	5.31	28.33	7
High	Master Protein	A0A2X3WL59	Enolase OS=Streptococcus thermophilus OX=1308 GN=eno PE=3 SV=1	0	290.534	80	26	239	23	1	434	47	4.81	615.72	26
High	Master Protein	K0H677	Eno phosphopyruvate hydratase (Fragment) OS=Streptococcus thermophilus OX=1308 GN=eno PE=4 SV=1	0	68.848	31	4	57	1	1	202	21.4	5.11	139.14	4
Medium	Master Protein	A0A0E2Q0D8	Energy-coupling factor transporter transmembrane protein EcfT OS=Streptococcus thermophilus M17PTZA496 OX=1433289 GN=ecfT PE=3 SV=1	0.032	1.112	4	1	1	1	1	264	29.9	10.13	0	1
High	Master Protein	A0A0E2RBV0	Energy-coupling factor transporter ATP-binding protein EcfA OS=Streptococcus thermophilus TH1477 OX=1436725 GN=cbiO PE=3 SV=1	0.001	2.413	7	1	2	1	1	276	30.9	4.91	0	1
High	Master Protein	A0A2X3UMA7	Energy-coupling factor transporter ATP-binding protein EcfA OS=Streptococcus thermophilus OX=1308 GN=cbiO_1 PE=3 SV=1	0.002	2.074	4	1	1	1	1	280	31	5.27	1.64	1
High	Master Protein	A0A2X3U738	Endoribonuclease YbeY OS=Streptococcus thermophilus OX=1308 GN=ykjF PE=3 SV=1	0	21.413	19	3	9	3	1	165	19.2	4.4	23.3	3
High	Master Protein	A0A0E2PZA8	Endopeptidase OS=Streptococcus thermophilus M17PTZA496 OX=1433289 GN=X841_10575 PE=4 SV=1	0	93.963	33	16	38	16	1	631	71.9	4.72	90.76	16
High	Master Protein	A0A0E2RCT1	Endopeptidase La OS=Streptococcus thermophilus TH1477 OX=1436725 GN=Y022_08255 PE=3 SV=1	0	16.64	20	4	6	4	1	358	39.1	8.9	7.25	4
High	Master Protein	A0A2U2MD69	Endonuclease MutS2 OS=Streptococcus thermophilus OX=1308 GN=mutS2 PE=3 SV=1	0	49.33	21	13	18	13	1	783	88	6.65	29.19	13
High	Master Protein	A0A3G6JNB4	Endolytic murein transglycosylase OS=Streptococcus thermophilus OX=1308 GN=mltG PE=3 SV=1	0	7.489	4	2	3	2	1	658	73.1	6.57	4.65	2
High	Master Protein	G6ENY2	Elongation factor Tu OS=Streptococcus thermophilus CNCM I-1630 OX=1042404 GN=tuf PE=3 SV=1	0	189.964	59	21	97	21	1	407	44.7	5.08	235.46	21
High	Master Protein	A0A2X3UUK0	Elongation factor Ts OS=Streptococcus thermophilus OX=1308 GN=tsf PE=3 SV=1	0	138.382	60	14	58	14	1	346	37.3	4.83	155.64	14
High	Master Protein	Q03IW4	Elongation factor P OS=Streptococcus thermophilus (strain ATCC BAA-491 / LMD-9) OX=322159 GN=efp PE=3 SV=1	0	32.374	41	5	11	5	1	186	20.7	5	32.28	5
High	Master Protein	A0A0E2RAL0	Elongation factor G OS=Streptococcus thermophilus TH1477 OX=1436725 GN=fusA PE=3 SV=1	0	319.931	68	32	143	32	1	693	76.6	4.97	376.32	32
High	Master Protein	A0A2U2M555	Elongation factor 4 OS=Streptococcus thermophilus OX=1308 GN=lepA PE=3 SV=1	0	55.376	24	9	17	9	1	610	68.3	5.05	44.16	9
High	Master Protein	A0A2U2M3K7	DUF910 domain-containing protein OS=Streptococcus thermophilus OX=1308 GN=CDA68_00948 PE=4 SV=1	0	6.789	26	2	4	2	1	68	8.2	5.14	8.38	2
High	Master Protein	A0A0M4HM28	DUF536 domain-containing protein OS=Streptococcus thermophilus OX=1308 GN=CDA68_00471 PE=4 SV=1	0	33.647	40	7	17	7	1	178	20.5	5	32.94	7
High	Master Protein	A0A2U2M9F2	DUF1727 domain-containing protein OS=Streptococcus thermophilus OX=1308 GN=DID82_05470 PE=4 SV=1	0	35.795	19	7	15	7	1	447	49.4	5.87	29.16	7
High	Master Protein	A0A2U2MDF7	DUF1027 domain-containing protein OS=Streptococcus thermophilus OX=1308 GN=DID82_04450 PE=4 SV=1	0	10.27	13	2	4	2	1	240	28.4	9.89	10.94	2
Medium	Master Protein	A0A3P6K4B6	dTDP-glucose 4,6-dehydratase OS=Streptococcus thermophilus OX=1308 GN=rmlB PE=3 SV=1	0.029	1.17	9	1	1	1	1	338	37.2	5.15	0	1
High	Master Protein	A0A0E2Q321	dTDP-glucose 4,6-dehydratase OS=Streptococcus thermophilus M17PTZA496 OX=1433289 GN=X841_07075 PE=3 SV=1	0	78.833	42	12	32	12	1	348	39.2	5.66	85.43	12
High	Master Protein	A0A0E2RD08	dTDP-4-dehydrorhamnose reductase OS=Streptococcus thermophilus TH1477 OX=1436725 GN=Y022_07435 PE=3 SV=1	0	14.222	17	4	7	4	1	283	32.1	5.02	15.76	4
High	Master Protein	Q5LYX2	DNA-directed RNA polymerase subunit omega OS=Streptococcus thermophilus (strain CNRZ 1066) OX=299768 GN=rpoZ PE=3 SV=1	0	12.741	30	2	5	2	1	104	11.8	8.35	12.66	2
High	Master Protein	A0A0E2Q5Q8	DNA-directed RNA polymerase subunit delta OS=Streptococcus thermophilus M17PTZA496 OX=1433289 GN=X841_01850 PE=4 SV=1	0	9.421	10	2	3	2	1	282	31.3	5.22	7.99	2
High	Master Protein	F8LTQ8	DNA-directed RNA polymerase subunit beta' OS=Streptococcus thermophilus JIM 8232 OX=1051074 GN=rpoC PE=3 SV=1	0	217.565	37	37	88	37	1	1203	134.2	6.48	221.06	37
High	Master Protein	Q03IK2	DNA-directed RNA polymerase subunit beta OS=Streptococcus thermophilus (strain ATCC BAA-491 / LMD-9) OX=322159 GN=rpoB PE=3 SV=1	0	187.57	38	32	73	32	1	1193	133.2	5.15	184.18	32
High	Master Protein	A0A0E2RF40	DNA-directed RNA polymerase subunit alpha OS=Streptococcus thermophilus TH1477 OX=1436725 GN=rpoA PE=3 SV=1	0	99.331	48	15	44	15	1	312	34.4	4.87	106.22	15
High	Master Protein	A0A0E2RC92	DNA-binding protein OS=Streptococcus thermophilus TH1477 OX=1436725 GN=Y022_09155 PE=4 SV=1	0	13.998	9	2	4	2	1	349	39.2	5.39	12.47	2
High	Master Protein	A0A0M4H7B8	DNA-binding protein HU OS=Streptococcus thermophilus OX=1308 GN=hupB PE=3 SV=1	0	20.379	40	4	12	4	1	91	9.6	9.09	25.62	4
High	Master Protein	A0A0E2RDI7	DNA topoisomerase 4 subunit B OS=Streptococcus thermophilus TH1477 OX=1436725 GN=parE PE=3 SV=1	0	12.343	4	2	7	2	1	649	72	6.47	17.43	2
High	Master Protein	Q5M5A2	DNA topoisomerase 4 subunit A OS=Streptococcus thermophilus (strain ATCC BAA-250 / LMG 18311) OX=264199 GN=parC PE=3 SV=1	0	15.289	5	3	6	3	1	839	94.8	7.03	8.91	3
High	Master Protein	A0A0E2Q2V1	DNA topoisomerase 1 OS=Streptococcus thermophilus M17PTZA496 OX=1433289 GN=topA PE=3 SV=1	0	39.782	18	11	20	11	1	714	80.7	9.28	30.86	11
High	Master Protein	A0A0E2RBW2	DNA replication protein DnaD OS=Streptococcus thermophilus TH1477 OX=1436725 GN=Y022_06170 PE=4 SV=1	0	3.821	16	2	2	2	1	232	26.1	5.47	1.72	2
High	Master Protein	A0A2X3UYA7	DNA repair protein RecN OS=Streptococcus thermophilus OX=1308 GN=recN PE=3 SV=1	0	11.49	7	3	4	3	1	556	62.4	4.92	5.27	3
Medium	Master Protein	A0A0E2Q174	DNA repair protein RadA OS=Streptococcus thermophilus M17PTZA496 OX=1433289 GN=radA PE=3 SV=1	0.024	1.381	2	1	2	1	1	453	49.4	6.71	1.65	1
High	Master Protein	A0A0E2Q1J6	DNA protection during starvation protein OS=Streptococcus thermophilus M17PTZA496 OX=1433289 GN=X841_04580 PE=3 SV=1	0	32.668	32	5	14	5	1	173	19.2	4.81	28.3	5
High	Master Protein	A0A0E2RD12	DNA primase OS=Streptococcus thermophilus TH1477 OX=1436725 GN=dnaG PE=3 SV=1	0	5.315	5	3	6	3	1	603	68.9	5.92	0	3
High	Master Protein	A0A2U2M0D3	DNA polymerase III subunit gamma/tau OS=Streptococcus thermophilus OX=1308 GN=dnaX PE=3 SV=1	0	7.877	8	3	5	3	1	550	61.3	5.21	4.25	3
High	Master Protein	A0A2S4DUX7	DNA polymerase III subunit delta OS=Streptococcus thermophilus OX=1308 GN=CDA68_01641 PE=4 SV=1	0	11.169	11	3	5	3	1	291	33.6	5.74	8.83	3
High	Master Protein	A0A0E2Q1P8	DNA polymerase III subunit delta OS=Streptococcus thermophilus M17PTZA496 OX=1433289 GN=X841_04555 PE=4 SV=1	0	5.949	7	2	3	2	1	344	39.4	5.69	0	2
High	Master Protein	A0A0E2Q367	DNA polymerase III subunit alpha OS=Streptococcus thermophilus M17PTZA496 OX=1433289 GN=dnaE PE=4 SV=1	0	6.67	4	3	4	3	1	1036	118.5	6.42	4.85	3
High	Master Protein	A0A0E2Q4B6	DNA polymerase III PolC-type OS=Streptococcus thermophilus M17PTZA496 OX=1433289 GN=polC PE=3 SV=1	0	33.934	8	9	14	9	1	1464	164.7	5.24	14.92	9
High	Master Protein	A0A0E2RAS0	DNA polymerase I OS=Streptococcus thermophilus TH1477 OX=1436725 GN=polA PE=3 SV=1	0	72.408	23	14	27	14	1	879	98.6	5.29	50.52	14
High	Master Protein	V8LWE5	DNA mismatch repair protein MutT OS=Streptococcus thermophilus TH1435 OX=1415776 GN=U730_03525 PE=3 SV=1	0	21.465	39	4	7	4	1	157	18.1	4.86	17.31	4
High	Master Protein	A0A0E2RET6	DNA mismatch repair protein MutS OS=Streptococcus thermophilus TH1477 OX=1436725 GN=mutS PE=3 SV=1	0	18.176	7	5	10	5	1	852	95.3	5.1	14.58	5
High	Master Protein	F8LUD0	DNA mismatch repair protein MutL OS=Streptococcus thermophilus JIM 8232 OX=1051074 GN=mutL PE=3 SV=1	0	37.091	21	10	21	10	1	647	72.5	6.11	32.8	10
High	Master Protein	A0A0E2Q1H2	DNA ligase OS=Streptococcus thermophilus M17PTZA496 OX=1433289 GN=ligA PE=3 SV=1	0	46.024	21	11	21	11	1	652	71.9	5.15	35.19	11
High	Master Protein	F8LXP9	DNA integrase OS=Streptococcus thermophilus JIM 8232 OX=1051074 GN=STH8232_1350 PE=3 SV=1	0	13.563	10	1	4	1	1	216	24.3	9.33	10.2	1
High	Master Protein	A0A3G6JKE8	DNA gyrase subunit B OS=Streptococcus thermophilus OX=1308 GN=gyrB PE=3 SV=1	0	66.327	31	13	25	13	1	650	72.5	5.66	58.97	13
High	Master Protein	A0A0P6UFI8	DNA gyrase subunit B OS=Streptococcus thermophilus OX=1308 GN=CDA68_00247 PE=4 SV=1	0.001	2.404	6	1	2	1	1	201	22.7	5.43	0	1
High	Master Protein	V8LVR0	DNA gyrase subunit A OS=Streptococcus thermophilus TH1435 OX=1415776 GN=gyrA PE=3 SV=1	0	88.036	27	19	33	19	1	811	90.6	5.99	75.74	19
Medium	Master Protein	A0A3P6JS65	DNA binding domain, excisionase family OS=Streptococcus thermophilus OX=1308 GN=NCTC10353_00097 PE=4 SV=1	0.042	0.904	13	1	1	1	1	78	8.4	6.68	0	1
Medium	Master Protein	A0A3G6K3J5	DNA alkylation repair protein OS=Streptococcus thermophilus OX=1308 GN=DF198_06385 PE=4 SV=1	0.045	0.868	4	1	1	1	1	228	27.5	6.7	1.71	1
High	Master Protein	A0A2U2M047	DJ-1 family protein OS=Streptococcus thermophilus OX=1308 GN=DID82_08905 PE=4 SV=1	0	57.888	34	5	19	4	1	182	19.3	4.6	56.71	5
High	Master Protein	A0A0E2Q1W8	Divalent metal cation transporter MntH OS=Streptococcus thermophilus M17PTZA496 OX=1433289 GN=mntH PE=3 SV=1	0	29.26	12	6	14	6	1	444	48.6	8.57	19.51	6
High	Master Protein	A0A2S4DZG3	dITP/XTP pyrophosphatase OS=Streptococcus thermophilus OX=1308 GN=CDA68_00123 PE=3 SV=1	0	62.881	34	9	20	9	1	324	36	5.01	49.74	9
High	Master Protein	A0A2U2MFX1	Diphosphomevalonate decarboxylase OS=Streptococcus thermophilus OX=1308 GN=mvaD PE=4 SV=1	0	8.518	15	4	7	4	1	314	34.8	5.12	1.8	4
High	Master Protein	A0A0E2RVB2	Dipeptidase PepV OS=Streptococcus thermophilus TH1477 OX=1436725 GN=Y022_05615 PE=4 SV=1	0	39.618	27	7	16	7	1	468	51.6	4.91	31.66	7
High	Master Protein	A0A0E2RD77	Dipeptidase OS=Streptococcus thermophilus TH1477 OX=1436725 GN=Y022_03485 PE=3 SV=1	0	50.034	30	9	24	9	1	361	40.2	4.81	57.61	9
High	Master Protein	A0A0E2QFU9	Dihydroxy-acid dehydratase OS=Streptococcus thermophilus M17PTZA496 OX=1433289 GN=ilvD PE=3 SV=1	0	33.036	18	7	14	7	1	572	60.4	5.1	26.97	7
High	Master Protein	A0A3G6JRC4	Dihydropteroate synthase OS=Streptococcus thermophilus OX=1308 GN=folP PE=3 SV=1	0	25.634	30	5	11	5	1	266	28.8	5.02	20.58	5
High	Master Protein	V8LVK4	Dihydroorotate dehydrogenase OS=Streptococcus thermophilus TH1435 OX=1415776 GN=pyrD PE=3 SV=1	0	14.721	9	3	6	3	1	327	36.2	5.54	16.78	3
High	Master Protein	A0A2X3UFB8	Dihydroorotate dehydrogenase OS=Streptococcus thermophilus OX=1308 GN=pyrD PE=3 SV=1	0	3.783	7	2	3	2	1	318	33.6	5.25	3.73	2
High	Master Protein	A0A0E2Q423	Dihydroorotate dehydrogenase OS=Streptococcus thermophilus M17PTZA496 OX=1433289 GN=X841_05635 PE=4 SV=1	0	32.551	16	8	12	8	1	552	63.6	8.03	24.73	8
High	Master Protein	A0A0E2Q3S2	Dihydroorotase OS=Streptococcus thermophilus M17PTZA496 OX=1433289 GN=pyrC PE=3 SV=1	0	15.867	10	4	7	4	1	422	44.9	5.29	15.35	4
High	Master Protein	A0A2U2M6L6	Dihydrolipoyl dehydrogenase OS=Streptococcus thermophilus OX=1308 GN=lpdA PE=3 SV=1	0	36.117	21	10	17	9	1	584	62	4.93	31.85	10
High	Master Protein	A0A0E2Q0Y0	Dihydrolipoamide acetyltransferase component of pyruvate dehydrogenase complex OS=Streptococcus thermophilus M17PTZA496 OX=1433289 GN=X841_05950 PE=3 SV=1	0	29.253	30	8	17	7	1	462	49.1	5.47	27.96	8
High	Master Protein	A0A0E2RWR6	Dihydrofolate reductase OS=Streptococcus thermophilus TH1477 OX=1436725 GN=Y022_03200 PE=3 SV=1	0	3.504	5	1	1	1	1	167	19.1	5.62	1.61	1
High	Master Protein	G6EQ96	Diaminopimelate decarboxylase OS=Streptococcus thermophilus CNCM I-1630 OX=1042404 GN=STHE1630_01293 PE=3 SV=1	0	30.86	21	6	14	6	1	421	46.8	4.93	26.63	6
High	Master Protein	V8LVP1	Diadenylate cyclase OS=Streptococcus thermophilus TH1435 OX=1415776 GN=dacA PE=3 SV=1	0	7.192	8	2	3	2	1	286	31.9	6.7	2.58	2
High	Master Protein	A0A0E2Q459	Dephospho-CoA kinase OS=Streptococcus thermophilus M17PTZA496 OX=1433289 GN=coaE PE=3 SV=1	0	2.903	4	1	2	1	1	204	22.7	5.33	0	1
High	Master Protein	A0A0E2QF16	Deoxyuridine 5'-triphosphate nucleotidohydrolase OS=Streptococcus thermophilus M17PTZA496 OX=1433289 GN=dut PE=3 SV=1	0	21.179	42	4	8	4	1	148	16	5.27	18.41	4
High	Master Protein	A0A0E2RCA6	DeoR family transcriptional regulator OS=Streptococcus thermophilus TH1477 OX=1436725 GN=Y022_04840 PE=4 SV=1	0	5.286	6	1	2	1	1	171	19.4	5.54	5.55	1
High	Master Protein	A0A0E2RDQ9	DeoR family transcriptional regulator OS=Streptococcus thermophilus TH1477 OX=1436725 GN=Y022_02255 PE=4 SV=1	0	9.99	14	3	5	3	1	248	27	6.55	6.64	3
High	Master Protein	Q93E07	DeoD (Fragment) OS=Streptococcus thermophilus OX=1308 GN=deoD PE=4 SV=1	0	9.319	30	2	4	1	1	87	9.6	4.25	9.48	2
High	Master Protein	A0A0E2Q1D9	Deferrochelatase/peroxidase OS=Streptococcus thermophilus M17PTZA496 OX=1433289 GN=X841_05890 PE=3 SV=1	0	13.697	6	2	7	2	1	401	44.9	8.12	18.47	2
High	Master Protein	A0A0E2RTR1	DEAD-box ATP-dependent RNA helicase CshB OS=Streptococcus thermophilus TH1477 OX=1436725 GN=cshB PE=3 SV=1	0	31.052	20	7	12	7	1	447	50.9	9.72	28.45	7
High	Master Protein	A0A2U2MH10	DEAD-box ATP-dependent RNA helicase CshA OS=Streptococcus thermophilus OX=1308 GN=cshA PE=3 SV=1	0	32.37	16	6	13	6	1	528	59.3	9.58	21.34	6
High	Master Protein	A0A0E2Q5A5	D-aminoacyl-tRNA deacylase OS=Streptococcus thermophilus M17PTZA496 OX=1433289 GN=dtd PE=3 SV=1	0	13.455	22	2	3	2	1	147	16	6.15	7.18	2
High	Master Protein	Q5M6G0	D-alanyl-D-alanine carboxypeptidase, penicillin-binding protein OS=Streptococcus thermophilus (strain ATCC BAA-250 / LMG 18311) OX=264199 GN=dacA1 PE=3 SV=1	0	17.386	14	4	7	4	1	422	46.3	5.16	13.7	4
High	Master Protein	G6ERG5	D-alanyl carrier protein OS=Streptococcus thermophilus CNCM I-1630 OX=1042404 GN=dltC PE=3 SV=1	0	4.264	19	2	3	2	1	79	9	4.12	5.42	2
High	Master Protein	A0A2X3ULN9	D-alanine--D-alanyl carrier protein ligase OS=Streptococcus thermophilus OX=1308 GN=dltA PE=3 SV=1	0	22.346	10	5	10	5	1	516	57.5	4.89	19.88	5
Medium	Master Protein	A0A3P6JX54	D-alanine--D-alanine ligase OS=Streptococcus thermophilus OX=1308 GN=ddl PE=3 SV=1	0.039	0.997	2	1	1	1	1	351	37.8	4.45	0	1
High	Master Protein	A0A0E2QFX5	D-alanine--D-alanine ligase OS=Streptococcus thermophilus M17PTZA496 OX=1433289 GN=ddl PE=3 SV=1	0	15.487	15	5	8	5	1	348	38.5	4.61	13.2	5
High	Master Protein	A0A2S4DYT1	D-3-phosphoglycerate dehydrogenase OS=Streptococcus thermophilus OX=1308 GN=CDA68_00241 PE=3 SV=1	0	102.639	39	13	31	13	1	392	42.9	5.95	89.57	13
High	Master Protein	Q70C92	Cytosine-specific methyltransferase OS=Streptococcus thermophilus OX=1308 PE=3 SV=1	0	10.636	7	2	4	2	1	365	41.3	7.23	8.05	2
High	Master Protein	Q5M4Z7	Cytoplasmic membrane protein OS=Streptococcus thermophilus (strain ATCC BAA-250 / LMG 18311) OX=264199 GN=lemA PE=4 SV=1	0	47.157	45	7	17	7	1	186	20.8	5.21	37.97	7
High	Master Protein	A0A0P6VAW7	Cytidylate kinase OS=Streptococcus thermophilus OX=1308 GN=cmk PE=3 SV=1	0	17.272	16	3	4	3	1	226	24.9	5.03	11.6	3
High	Master Protein	A0A2X3UV14	Cytidine deaminase OS=Streptococcus thermophilus OX=1308 GN=cdd_2 PE=4 SV=1	0.005	1.915	14	1	2	1	1	149	17.2	5.06	0	1
High	Master Protein	A0A0E2RGR7	Cysteine--tRNA ligase OS=Streptococcus thermophilus TH1477 OX=1436725 GN=cysS PE=3 SV=1	0	24.458	13	6	14	6	1	447	50.8	4.94	31.69	6
High	Master Protein	A0A2S4DUK7	Cysteine synthase OS=Streptococcus thermophilus OX=1308 GN=CDA68_01774 PE=4 SV=1	0	9.605	13	3	4	3	1	303	32.6	5.85	3.8	3
High	Master Protein	A0A0E2Q348	Cysteine synthase OS=Streptococcus thermophilus M17PTZA496 OX=1433289 GN=X841_02135 PE=3 SV=1	0	21.898	31	6	11	6	1	308	32.1	5.29	18.33	6
High	Master Protein	A0A2U2MH41	Cysteine desulfurase OS=Streptococcus thermophilus OX=1308 GN=DID82_01055 PE=3 SV=1	0	22.956	18	4	8	4	1	370	40.3	6.19	15.99	4
High	Master Protein	A0A0E2Q006	Cysteine desulfurase OS=Streptococcus thermophilus M17PTZA496 OX=1433289 GN=X841_08295 PE=4 SV=1	0.002	2.219	7	1	1	1	1	115	13.6	8.63	2.14	1
High	Master Protein	A0A0E2Q406	Cysteine desulfurase OS=Streptococcus thermophilus M17PTZA496 OX=1433289 GN=X841_01205 PE=3 SV=1	0	12.858	7	2	3	2	1	410	45.1	5.14	7.82	2
High	Master Protein	V8LZP5	Cysteine desulfhydrase OS=Streptococcus thermophilus TH1435 OX=1415776 GN=U730_01860 PE=4 SV=1	0	4.434	6	2	3	2	1	401	45.7	5.22	1.86	2
High	Master Protein	A0A2S4DUL7	Cystathionine gamma-synthase OS=Streptococcus thermophilus OX=1308 GN=CDA68_01773 PE=3 SV=1	0	25.783	22	7	13	7	1	394	43.1	5.57	21.63	7
High	Master Protein	A0A0E2RGX6	Cystathionine beta-lyase OS=Streptococcus thermophilus TH1477 OX=1436725 GN=Y022_06200 PE=4 SV=1	0	26.004	27	4	8	4	1	215	24.6	4.68	20.28	4
Medium	Master Protein	A0A2X3U646	Cystathionine beta-lyase OS=Streptococcus thermophilus OX=1308 GN=metB PE=3 SV=1	0.015	1.42	6	1	1	1	1	364	39.9	4.83	0	1
High	Master Protein	Q5M6C5	Cyclopropane-fatty-acyl-phospholipid synthase OS=Streptococcus thermophilus (strain ATCC BAA-250 / LMG 18311) OX=264199 GN=cfa PE=4 SV=1	0	25.872	14	4	9	4	1	399	45.1	5.66	22.39	4
High	Master Protein	A0A0E2RER6	Cyclic-di-AMP phosphodiesterase OS=Streptococcus thermophilus TH1477 OX=1436725 GN=Y022_10135 PE=3 SV=1	0	12.238	6	4	9	4	1	654	73.2	5.39	12.07	4
High	Master Protein	A0A3G6JYY6	Cyclase OS=Streptococcus thermophilus OX=1308 GN=DF198_01745 PE=4 SV=1	0	28.853	28	5	12	5	1	243	27.4	5.1	25.68	5
High	Master Protein	Q5M1S7	CTP synthase OS=Streptococcus thermophilus (strain CNRZ 1066) OX=299768 GN=pyrG PE=3 SV=1	0	71.608	27	10	21	10	1	534	59.1	5.81	57.01	10
High	Master Protein	A0A2S4DWK6	CsbD-like protein OS=Streptococcus thermophilus OX=1308 GN=CDA68_01052 PE=3 SV=1	0	9.925	16	2	4	2	1	64	6.8	8.91	9.95	2
High	Master Protein	A0A0P6UGL7	CsbD family protein OS=Streptococcus thermophilus OX=1308 GN=CDA68_01261 PE=3 SV=1	0	3.628	13	1	2	1	1	67	7.1	6.77	4.4	1
High	Master Protein	A0A2S4DYG7	CRISPR-associated endonuclease Cas9 OS=Streptococcus thermophilus OX=1308 GN=cas9 PE=3 SV=1	0	18.314	6	6	10	6	1	1121	129.4	9.09	5.78	6
High	Master Protein	G3ECR1	CRISPR-associated endonuclease Cas9 OS=Streptococcus thermophilus OX=1308 GN=cas9 PE=1 SV=2	0	57.866	14	17	32	17	1	1409	163.5	9.1	38.07	17
Medium	Master Protein	A0A2U2MG52	CRISPR-associated endonuclease Cas1 OS=Streptococcus thermophilus OX=1308 GN=cas1 PE=3 SV=1	0.029	1.191	3	1	1	1	1	303	35.2	8.16	0	1
Medium	Master Protein	A0A3P6IXV6	CRISPR system CASCADE complex protein CasC OS=Streptococcus thermophilus OX=1308 GN=casC PE=4 SV=1	0.029	1.171	5	1	2	1	1	388	42.7	5.25	2.04	1
High	Master Protein	A0A2U2MGX5	Copper-translocating P-type ATPase OS=Streptococcus thermophilus OX=1308 GN=copA PE=3 SV=1	0	14.888	7	5	8	5	1	743	79.3	5.73	5.29	5
High	Master Protein	G6EQP4	Copper-exporting ATPase OS=Streptococcus thermophilus CNCM I-1630 OX=1042404 GN=STHE1630_01441 PE=3 SV=1	0	18.419	7	5	11	5	1	689	75.6	6.49	26.32	5
High	Master Protein	A0A0M4I0K6	Copper chaperone OS=Streptococcus thermophilus OX=1308 GN=CDA68_01865 PE=4 SV=1	0	3.868	28	2	4	2	1	67	7.5	9.1	4.34	2
High	Master Protein	A0A0E2Q488	Conjugal transfer protein OS=Streptococcus thermophilus M17PTZA496 OX=1433289 GN=X841_01005 PE=4 SV=1	0.005	1.929	2	1	2	1	1	626	70	9.23	0	1
High	Master Protein	V8LSI9	CMP deaminase OS=Streptococcus thermophilus TH1435 OX=1415776 GN=U730_08330 PE=4 SV=1	0.001	2.677	6	1	2	1	1	156	17.6	6.19	3.49	1
High	Master Protein	A0A2U2M5S9	Class I SAM-dependent methyltransferase OS=Streptococcus thermophilus OX=1308 GN=DID82_06705 PE=4 SV=1	0	15.161	14	3	6	2	1	318	35.8	5.07	8.93	3
High	Master Protein	F8LV73	Chromosome replication initiation / membrane attachment protein DnaB OS=Streptococcus thermophilus JIM 8232 OX=1051074 GN=dnaB PE=4 SV=1	0.001	2.799	2	1	1	1	1	393	44.5	8.82	1.88	1
High	Master Protein	A0A0E2Q0S9	Chromosome partition protein Smc OS=Streptococcus thermophilus M17PTZA496 OX=1433289 GN=smc PE=3 SV=1	0	44.962	12	10	20	10	1	1177	132.1	5.21	37.03	10
High	Master Protein	A0A0E2Q4H7	Chromosomal replication initiator protein DnaA OS=Streptococcus thermophilus M17PTZA496 OX=1433289 GN=dnaA PE=3 SV=1	0	32.016	28	9	15	9	1	454	52.2	5.52	22.34	9
High	Master Protein	Q5M555	Chorismate synthase OS=Streptococcus thermophilus (strain ATCC BAA-250 / LMG 18311) OX=264199 GN=aroC PE=3 SV=1	0	46.749	30	8	17	8	1	388	42.6	6	40.87	8
High	Master Protein	A0A2U2M4T0	Chaperone protein DnaK OS=Streptococcus thermophilus OX=1308 GN=dnaK PE=2 SV=1	0	269.761	61	33	173	6	1	607	64.8	4.74	345.43	33
High	Master Protein	A0A2X3U5E0	Chaperone protein DnaK OS=Streptococcus thermophilus OX=1308 GN=dnaK PE=2 SV=1	0	233.958	53	29	136	2	1	607	64.8	4.75	288.97	29
High	Master Protein	A0A0E2QKD7	Chaperone protein DnaJ OS=Streptococcus thermophilus M17PTZA496 OX=1433289 GN=dnaJ PE=3 SV=1	0	46.37	28	9	19	9	1	383	41.1	7.11	35.96	9
High	Master Protein	A0A0E2Q3S5	Cell shape-determining protein MreC OS=Streptococcus thermophilus M17PTZA496 OX=1433289 GN=X841_00165 PE=3 SV=1	0	23.394	27	4	9	4	1	276	30.3	7.37	19.59	4
High	Master Protein	Q9F8Q4	Cell envelope proteinase OS=Streptococcus thermophilus OX=1308 GN=prtS PE=3 SV=1	0	69.298	15	16	28	1	1	1585	169.8	4.64	49.42	16
High	Master Protein	F8LWK0	Cell division protein SepF OS=Streptococcus thermophilus JIM 8232 OX=1051074 GN=sepF PE=3 SV=1	0	20.204	27	4	10	4	1	189	21.6	5.69	18.97	4
High	Master Protein	Q5M3J7	Cell division protein OS=Streptococcus thermophilus (strain ATCC BAA-250 / LMG 18311) OX=264199 GN=ftsK PE=3 SV=1	0	7.545	2	1	2	1	1	809	90.2	5.34	4.61	1
High	Master Protein	A0A0E2RW41	Cell division protein FtsZ OS=Streptococcus thermophilus TH1477 OX=1436725 GN=ftsZ PE=3 SV=1	0	110.402	47	14	46	14	1	440	46.5	4.67	126.7	14
High	Master Protein	Q5M460	Cell division protein FtsX OS=Streptococcus thermophilus (strain ATCC BAA-250 / LMG 18311) OX=264199 GN=ftsX PE=3 SV=1	0	4.329	13	2	4	2	1	321	35.7	9.47	0	2
High	Master Protein	A0A2X3UX74	Cell division protein FtsA OS=Streptococcus thermophilus OX=1308 GN=ftsA PE=3 SV=1	0	38.077	31	9	19	9	1	458	50	4.83	33.67	9
High	Master Protein	A0A0E2Q1K6	Cell division protein DivIVA OS=Streptococcus thermophilus M17PTZA496 OX=1433289 GN=X841_04655 PE=4 SV=1	0	40.957	19	5	16	5	1	291	33	4.41	40.55	5
Medium	Master Protein	A0A0E2Q262	Cell division protein DivIB OS=Streptococcus thermophilus M17PTZA496 OX=1433289 GN=divIB PE=3 SV=1	0.047	0.829	2	1	2	1	1	374	42.1	8.97	0	1
High	Master Protein	V8LWA6	Cell division ATP-binding protein FtsE OS=Streptococcus thermophilus TH1435 OX=1415776 GN=ftsE PE=3 SV=1	0	31.627	43	8	17	8	1	235	26.6	8.7	29.96	8
High	Master Protein	A0A2X3UA56	Cell cycle regulation histidine triad (HIT) protein OS=Streptococcus thermophilus OX=1308 GN=hit PE=4 SV=1	0	16.188	26	4	8	4	1	141	15.6	5.17	18.35	4
High	Master Protein	A0A2U2MAY8	Cell cycle protein GpsB OS=Streptococcus thermophilus OX=1308 GN=gpsB PE=3 SV=1	0	7.61	15	2	4	2	1	110	12.3	7.24	5.28	2
High	Master Protein	A0A0E2Q026	CDP-diacylglycerol--glycerol-3-phosphate 3-phosphatidyltransferase OS=Streptococcus thermophilus M17PTZA496 OX=1433289 GN=X841_11515 PE=3 SV=1	0.001	2.486	4	1	2	1	1	180	19.8	9.23	3.92	1
High	Master Protein	A0A0M4HIZ1	CdaA regulatory protein CdaR OS=Streptococcus thermophilus OX=1308 GN=CDA68_00898 PE=4 SV=1	0	13.586	19	4	7	4	1	321	34.8	6.43	11.66	4
High	Master Protein	Q03M28	CCA-adding enzyme OS=Streptococcus thermophilus (strain ATCC BAA-491 / LMD-9) OX=322159 GN=cca PE=3 SV=1	0	9.29	7	3	7	3	1	402	46.1	5.38	14.41	3
Medium	Master Protein	G6END4	CbiO OS=Streptococcus thermophilus CNCM I-1630 OX=1042404 GN=STHE1630_00630 PE=4 SV=1	0.015	1.421	1	1	1	1	1	568	62.8	5.08	0	1
Medium	Master Protein	Q5M342	Cation-P-type ATPase OS=Streptococcus thermophilus (strain ATCC BAA-250 / LMG 18311) OX=264199 GN=ctpE PE=4 SV=1	0.03	1.138	2	1	1	1	1	795	88.2	6.96	0	1
High	Master Protein	A0A2X3UKQ0	Cation transporter OS=Streptococcus thermophilus OX=1308 GN=corA1 PE=3 SV=1	0	16.352	17	4	8	4	1	302	35.3	4.96	5.12	4
High	Master Protein	A0A0E2QHG2	Cation transporter OS=Streptococcus thermophilus M17PTZA496 OX=1433289 GN=X841_05980 PE=3 SV=1	0.001	2.302	7	1	1	1	1	398	44.6	6.61	0	1
High	Master Protein	A0A2X3UWP5	Catabolite control protein OS=Streptococcus thermophilus OX=1308 GN=ccpA PE=4 SV=1	0	93.261	66	13	34	13	1	333	36.6	6.02	83.9	13
High	Master Protein	A0A2U2MFA2	Cardiolipin synthase OS=Streptococcus thermophilus OX=1308 GN=cls PE=3 SV=1	0.002	1.986	2	1	2	1	1	483	55.5	6.25	1.9	1
High	Master Protein	A0A0E2RAE6	Carbonate dehydratase OS=Streptococcus thermophilus TH1477 OX=1436725 GN=Y022_09220 PE=4 SV=1	0	8.352	15	3	7	3	1	165	18.3	5.74	9.6	3
High	Master Protein	Q5M4T4	Carbohydrate ABC uptake transporter ATP-binding protein OS=Streptococcus thermophilus (strain ATCC BAA-250 / LMG 18311) OX=264199 GN=stu0809 PE=4 SV=1	0	38.39	23	9	15	9	1	517	56	5.82	35.83	9
High	Master Protein	A0A0E2QJ24	Carbamoyl-phosphate synthase small chain OS=Streptococcus thermophilus M17PTZA496 OX=1433289 GN=carA PE=3 SV=1	0	35.201	19	6	13	6	1	362	40	6.27	28.33	6
High	Master Protein	Q5M0W9	Carbamoyl-phosphate synthase large chain OS=Streptococcus thermophilus (strain CNRZ 1066) OX=299768 GN=carB PE=3 SV=1	0	112.268	28	22	42	22	1	1059	116.4	4.81	96.5	22
High	Master Protein	A0A0E2Q197	CAAX amino terminal protease OS=Streptococcus thermophilus M17PTZA496 OX=1433289 GN=X841_10410 PE=4 SV=1	0	5.289	4	1	3	1	1	220	24.6	9.41	2.15	1
High	Master Protein	Q5M454	Ca2+, Mn2+-P-type ATPase OS=Streptococcus thermophilus (strain ATCC BAA-250 / LMG 18311) OX=264199 GN=pacL2 PE=4 SV=1	0	204.901	37	28	81	28	1	894	97.2	4.96	194.78	28
High	Master Protein	F8LYM9	Brp/Blh family beta-carotene 15,15-monooxygenase OS=Streptococcus thermophilus JIM 8232 OX=1051074 GN=STH8232_1700 PE=4 SV=1	0.001	2.358	3	1	1	1	1	513	57.7	9.5	0	1
High	Master Protein	A0A2X3USX3	Branched-chain-amino-acid aminotransferase OS=Streptococcus thermophilus OX=1308 GN=bcaT PE=3 SV=1	0	41.93	33	6	13	6	1	340	37.5	5.07	30.9	6
High	Master Protein	A0A2U2M355	Branched-chain amino acid ABC transporter substrate-binding protein OS=Streptococcus thermophilus OX=1308 GN=DID82_07615 PE=4 SV=1	0	33.246	28	8	13	8	1	391	41.7	6.39	27.37	8
High	Master Protein	A0A0E2Q1H1	Branched-chain amino acid ABC transporter permease OS=Streptococcus thermophilus M17PTZA496 OX=1433289 GN=X841_05035 PE=3 SV=1	0	6.334	5	2	5	2	1	355	37.6	9.44	5.71	2
High	Master Protein	Q5M5R3	Biotin carboxylase OS=Streptococcus thermophilus (strain ATCC BAA-250 / LMG 18311) OX=264199 GN=accC PE=4 SV=1	0	48.415	26	8	20	8	1	461	50.6	5.17	47.75	8
High	Master Protein	F8LVE2	Biotin carboxyl carrier protein of acetyl-CoA carboxylase OS=Streptococcus thermophilus JIM 8232 OX=1051074 GN=accB PE=4 SV=1	0	11.819	22	3	5	3	1	162	16.9	4.49	13.03	3
High	Master Protein	Q5M6J3	Bifunctional purine biosynthesis protein PurH OS=Streptococcus thermophilus (strain ATCC BAA-250 / LMG 18311) OX=264199 GN=purH PE=3 SV=1	0	16.336	13	5	10	5	1	532	58.5	5.62	17.06	5
High	Master Protein	Q5M5G0	Bifunctional protein PyrR OS=Streptococcus thermophilus (strain ATCC BAA-250 / LMG 18311) OX=264199 GN=pyrR PE=3 SV=1	0	14.906	26	4	8	4	1	201	22.8	5.38	16.27	4
High	Master Protein	A0A2X3UHV6	Bifunctional protein GlmU OS=Streptococcus thermophilus OX=1308 GN=glmU PE=3 SV=1	0	21.343	13	4	6	4	1	460	49.7	6	12.66	4
High	Master Protein	A0A0E2RGZ1	Bifunctional ligase/repressor BirA OS=Streptococcus thermophilus TH1477 OX=1436725 GN=birA PE=3 SV=1	0	18.982	14	4	7	4	1	312	34.7	7.18	14.14	4
High	Master Protein	B1PYZ3	Beta-galactosidase OS=Streptococcus thermophilus OX=1308 GN=lacZ PE=3 SV=1	0	193.154	40	35	99	7	1	1026	117	5	217.94	35
High	Master Protein	Q8VS88	Beta-galactosidase OS=Streptococcus salivarius OX=1304 GN=lacZ PE=3 SV=1	0	98.437	23	23	60	1	1	1005	114.4	5.01	121.18	23
High	Master Protein	H6TB16	Beta-galactosidase OS=Streptococcus infantarius subsp. infantarius OX=150054 GN=lacZ PE=3 SV=1	0	149.846	27	26	78	1	1	1026	116.9	4.94	174.94	26
High	Master Protein	A0A0E2Q6Q7	Beta sliding clamp OS=Streptococcus thermophilus M17PTZA496 OX=1433289 GN=X841_00010 PE=3 SV=1	0	31.322	22	6	15	1	1	378	41.8	5.14	34.17	6
High	Master Protein	R5ZEN4	Beta sliding clamp OS=Streptococcus thermophilus CAG:236 OX=1263110 GN=BN551_00407 PE=3 SV=1	0	32.648	24	6	15	1	1	378	41.8	5.06	34.17	6
High	Master Protein	R5ZGD1	Bacteriocin transport accessory protein putative OS=Streptococcus thermophilus CAG:236 OX=1263110 GN=BN551_00046 PE=4 SV=1	0	6.829	13	1	3	1	1	111	12.2	4.97	7.88	1
High	Master Protein	A0A2U2MEJ5	ATP-dependent zinc metalloprotease FtsH OS=Streptococcus thermophilus OX=1308 GN=ftsH PE=3 SV=1	0	74.734	31	14	30	14	1	655	72	5.8	74.54	14
High	Master Protein	A0A0E2QFM5	ATP-dependent RecD-like DNA helicase OS=Streptococcus thermophilus M17PTZA496 OX=1433289 GN=recD2 PE=3 SV=1	0	4.089	3	2	3	2	1	834	94.2	4.97	1.97	2
High	Master Protein	A0A0E2RAN6	ATP-dependent helicase/nuclease subunit A OS=Streptococcus thermophilus TH1477 OX=1436725 GN=addA PE=3 SV=1	0	32.339	10	9	15	9	1	1217	138.4	5.16	20.79	9
High	Master Protein	A0A2S4DY61	ATP-dependent helicase/deoxyribonuclease subunit B OS=Streptococcus thermophilus OX=1308 GN=rexB PE=3 SV=1	0	32.384	11	10	15	10	1	1117	128	5.5	22.62	10
High	Master Protein	Q5M3K7	ATP-dependent dsDNA exonuclease OS=Streptococcus thermophilus (strain ATCC BAA-250 / LMG 18311) OX=264199 GN=sbcC PE=4 SV=1	0	9.393	3	3	5	3	1	1059	120.7	5.12	1.98	3
High	Master Protein	Q5M4H1	ATP-dependent DNA helicase OS=Streptococcus thermophilus (strain ATCC BAA-250 / LMG 18311) OX=264199 GN=pcrA PE=3 SV=1	0	65.214	19	12	23	12	1	775	87.7	5.77	45.47	12
High	Master Protein	A0A2X3U647	ATP-dependent Clp protease proteolytic subunit OS=Streptococcus thermophilus OX=1308 GN=clpP PE=3 SV=1	0	29.389	32	3	11	3	1	196	21.6	4.97	33.54	3
High	Master Protein	A0A2X3UEA6	ATP-dependent Clp protease OS=Streptococcus thermophilus OX=1308 GN=clpE_1 PE=3 SV=1	0	181.877	43	27	73	26	1	752	83.7	5.5	189.53	27
High	Master Protein	A0A0E2RDF6	ATP-dependent Clp protease ATP-binding subunit ClpX OS=Streptococcus thermophilus TH1477 OX=1436725 GN=clpX PE=3 SV=1	0	49.013	30	10	27	10	1	408	45	4.78	53.6	10
High	Master Protein	A0A0E2RY20	ATP-dependent Clp protease ATP-binding protein OS=Streptococcus thermophilus TH1477 OX=1436725 GN=Y022_00630 PE=3 SV=1	0	68.304	23	14	26	6	1	816	90.3	6.19	47.46	14
High	Master Protein	V8LS00	ATP-dependent Clp protease ATP-binding protein OS=Streptococcus thermophilus TH1435 OX=1415776 GN=U730_07680 PE=3 SV=1	0	391.972	68	37	248	37	1	699	77.2	5.2	594.07	37
High	Master Protein	Q5M410	ATP-dependent 6-phosphofructokinase OS=Streptococcus thermophilus (strain ATCC BAA-250 / LMG 18311) OX=264199 GN=pfk PE=3 SV=1	0	149.75	52	18	74	18	1	355	37.8	5.3	166.36	18
High	Master Protein	V8LXG7	ATP synthase subunit delta OS=Streptococcus thermophilus TH1435 OX=1415776 GN=atpH PE=3 SV=1	0	45.633	51	8	17	8	1	178	20.4	5.15	43.74	8
High	Master Protein	F8LVN8	ATP synthase subunit beta OS=Streptococcus thermophilus JIM 8232 OX=1051074 GN=atpD PE=3 SV=1	0	261.935	67	23	95	23	1	468	50.8	4.82	265.78	23
High	Master Protein	A0A0E2RFW9	ATP synthase subunit b OS=Streptococcus thermophilus TH1477 OX=1436725 GN=atpF PE=3 SV=1	0	47.917	52	9	22	9	1	165	18.3	5.15	60.83	9
High	Master Protein	A0A3G6JI42	ATP synthase subunit alpha OS=Streptococcus thermophilus OX=1308 GN=atpA PE=3 SV=1	0	106.127	29	11	46	11	1	501	54.6	5.24	124.56	11
High	Master Protein	A0A3G6JXV7	ATP synthase gamma chain OS=Streptococcus thermophilus OX=1308 GN=atpG PE=3 SV=1	0	59.377	57	12	27	12	1	292	32.2	5.54	59.63	12
High	Master Protein	F8LVN9	ATP synthase epsilon chain OS=Streptococcus thermophilus JIM 8232 OX=1051074 GN=atpC PE=3 SV=1	0	12.398	20	3	5	3	1	148	16.7	6.13	12.18	3
High	Master Protein	Q5M311	Aspartyl/glutamyl-tRNA(Asn/Gln) amidotransferase subunit C OS=Streptococcus thermophilus (strain ATCC BAA-250 / LMG 18311) OX=264199 GN=gatC PE=3 SV=1	0	24.938	58	4	8	4	1	111	12.4	5.55	21.36	4
High	Master Protein	A0A0E2RAY7	Aspartyl/glutamyl-tRNA(Asn/Gln) amidotransferase subunit B OS=Streptococcus thermophilus TH1477 OX=1436725 GN=gatB PE=3 SV=1	0	66.709	39	13	33	13	1	480	53.6	5.11	69.37	13
High	Master Protein	A0A2U2MFM9	Aspartokinase OS=Streptococcus thermophilus OX=1308 GN=DID82_02715 PE=3 SV=1	0	56.406	33	11	23	11	1	452	50.4	5.08	60.58	11
High	Master Protein	F8LU25	Aspartate--tRNA ligase OS=Streptococcus thermophilus JIM 8232 OX=1051074 GN=aspS PE=3 SV=1	0	53.383	22	10	20	10	1	583	65.9	4.87	53.63	10
High	Master Protein	V8LU03	Aspartate-semialdehyde dehydrogenase OS=Streptococcus thermophilus TH1435 OX=1415776 GN=asd PE=3 SV=1	0	35.541	22	5	9	5	1	358	38.7	5.03	29.46	5
High	Master Protein	A0A0E2RDP1	Aspartate--ammonia ligase OS=Streptococcus thermophilus TH1477 OX=1436725 GN=asnA PE=3 SV=1	0	67.882	41	11	27	11	1	330	37.5	5.26	73.25	11
High	Master Protein	A0A0E2RDL8	Aspartate carbamoyltransferase OS=Streptococcus thermophilus TH1477 OX=1436725 GN=pyrB PE=3 SV=1	0	7.257	10	3	4	3	1	308	34.5	5.94	1.78	3
High	Master Protein	A0A0E2QHW4	Asparagine--tRNA ligase OS=Streptococcus thermophilus M17PTZA496 OX=1433289 GN=asnC PE=3 SV=1	0	52.673	28	10	21	10	1	448	51	5.06	45.37	10
High	Master Protein	A0A3G6K1W3	Asp23/Gls24 family envelope stress response protein OS=Streptococcus thermophilus OX=1308 GN=DF198_09875 PE=4 SV=1	0	92.896	44	12	77	12	1	199	21.9	6.11	162.19	12
High	Master Protein	V8LTH2	Aromatic ring hydroxylating protein OS=Streptococcus thermophilus TH1435 OX=1415776 GN=U730_06990 PE=4 SV=1	0.005	1.927	7	1	2	1	1	121	13.8	4.53	3.59	1
High	Master Protein	A0A2X3V0F5	Argininosuccinate synthase OS=Streptococcus thermophilus OX=1308 GN=argG PE=3 SV=1	0.001	2.773	3	1	2	1	1	399	44.1	5.17	0	1
High	Master Protein	A0A0E2Q6N4	Arginine--tRNA ligase OS=Streptococcus thermophilus M17PTZA496 OX=1433289 GN=argS PE=3 SV=1	0	110.49	41	18	39	4	1	563	62.9	5.24	98.51	18
High	Master Protein	G6ER24	Arginine--tRNA ligase OS=Streptococcus thermophilus CNCM I-1630 OX=1042404 GN=argS PE=3 SV=1	0	93.745	36	15	33	1	1	509	56.9	5.2	87.75	15
High	Master Protein	A0A2S4DZ14	Arginine transport ATP-binding protein ArtM OS=Streptococcus thermophilus OX=1308 GN=glnQ_2 PE=4 SV=1	0	21.097	20	4	7	4	1	246	27.1	4.82	19.38	4
High	Master Protein	A0A0E2RGV5	Arginine repressor OS=Streptococcus thermophilus TH1477 OX=1436725 GN=argR PE=3 SV=1	0	8.364	26	4	6	4	1	148	16.9	9.01	8.29	4
High	Master Protein	Q5M6I3	Arginine repressor OS=Streptococcus thermophilus (strain ATCC BAA-250 / LMG 18311) OX=264199 GN=argR PE=3 SV=1	0	12.143	15	2	4	2	1	152	17.1	5.43	11.58	2
High	Master Protein	A0A0E2RE39	Arginine ABC transporter ATP-binding protein OS=Streptococcus thermophilus TH1477 OX=1436725 GN=artP PE=4 SV=1	0	55.282	50	8	20	8	1	255	28.1	6.02	57.69	8
High	Master Protein	V8LQT1	Appr-1-p processing protein OS=Streptococcus thermophilus TH1435 OX=1415776 GN=U730_08635 PE=4 SV=1	0	20.936	25	4	7	4	1	260	29.3	6.15	16.09	4
High	Master Protein	A0A0E2Q4N7	Antibiotic ABC transporter ATP-binding protein OS=Streptococcus thermophilus M17PTZA496 OX=1433289 GN=X841_02425 PE=4 SV=1	0	11.173	5	3	5	3	1	626	71.3	4.86	11.91	3
High	Master Protein	A0A0E2PZJ7	Anthranilate synthase subunit II OS=Streptococcus thermophilus M17PTZA496 OX=1433289 GN=X841_09005 PE=4 SV=1	0.005	1.943	4	1	2	1	1	188	20.8	4.93	0	1
High	Master Protein	A0A0E2Q4C6	Anthranilate synthase OS=Streptococcus thermophilus M17PTZA496 OX=1433289 GN=X841_04790 PE=4 SV=1	0	3.544	1	1	1	1	1	572	65.8	6.65	1.86	1
High	Master Protein	V8LSN8	Anthranilate synthase component 1 OS=Streptococcus thermophilus TH1435 OX=1415776 GN=trpE PE=3 SV=1	0	11.452	11	4	7	4	1	456	51.1	5.24	4.33	4
High	Master Protein	F8LU22	Anaerobic ribonucleoside-triphosphate reductase-activating protein OS=Streptococcus thermophilus JIM 8232 OX=1051074 GN=nrdG PE=3 SV=1	0.003	1.97	3	1	1	1	1	201	23.3	5.34	0	1
Medium	Master Protein	A0A0E2Q3I8	Aminotransferase V OS=Streptococcus thermophilus M17PTZA496 OX=1433289 GN=X841_02365 PE=3 SV=1	0.025	1.341	2	1	2	1	1	381	41.5	6.81	3.34	1
High	Master Protein	A0A0E2RHU9	Aminotransferase OS=Streptococcus thermophilus TH1477 OX=1436725 GN=Y022_04495 PE=3 SV=1	0	55.019	31	7	17	1	1	393	43.1	5.05	45.05	7
High	Master Protein	A0A2X3ULS8	Aminotransferase OS=Streptococcus thermophilus OX=1308 GN=aspB PE=3 SV=1	0	61.695	31	7	17	1	1	393	43.1	5.1	51.4	7
High	Master Protein	A0A0E2QKM2	Aminotransferase OS=Streptococcus thermophilus M17PTZA496 OX=1433289 GN=X841_00200 PE=3 SV=1	0	31.146	25	10	20	10	1	391	43.3	4.98	43.26	10
High	Master Protein	A0A0E2Q215	Aminotransferase AlaT OS=Streptococcus thermophilus M17PTZA496 OX=1433289 GN=X841_09250 PE=4 SV=1	0	40.311	25	7	13	7	1	404	45.4	5.38	25.85	7
High	Master Protein	A0A2S4DU79	Aminopeptidase PepS OS=Streptococcus thermophilus OX=1308 GN=CDA68_01890 PE=4 SV=1	0	20.919	17	6	11	6	1	413	45.3	5.43	20.27	6
High	Master Protein	F8LXB7	Aminopeptidase OS=Streptococcus thermophilus JIM 8232 OX=1051074 GN=pepN PE=3 SV=1	0	135.48	33	21	51	21	1	846	96.3	4.69	122.43	21
High	Master Protein	A0A3G6JYQ8	Aminopeptidase C OS=Streptococcus thermophilus OX=1308 GN=pepC PE=4 SV=1	0	72.778	33	11	35	11	1	445	50.4	5.05	89.47	11
High	Master Protein	A0A3G6K298	Aminoacyl-tRNA deacylase OS=Streptococcus thermophilus OX=1308 GN=DF198_03585 PE=4 SV=1	0	12.274	26	3	7	3	1	157	17.3	8.75	11.36	3
High	Master Protein	A0A0E2Q1G2	Amino acid permease OS=Streptococcus thermophilus M17PTZA496 OX=1433289 GN=X841_08760 PE=4 SV=1	0	12.077	10	4	7	4	1	614	68	9.38	6.76	4
High	Master Protein	A0A0E2RFN3	Amino acid ABC transporter substrate-binding protein OS=Streptococcus thermophilus TH1477 OX=1436725 GN=Y022_08290 PE=4 SV=1	0	53.296	41	8	19	8	1	276	30.7	7.3	49.73	8
High	Master Protein	V8LTH6	Amino acid ABC transporter substrate-binding protein OS=Streptococcus thermophilus TH1435 OX=1415776 GN=U730_07015 PE=4 SV=1	0	68.959	44	8	20	8	1	264	28.2	5.49	59.42	8
High	Master Protein	A0A2U2M500	Amino acid ABC transporter substrate-binding protein OS=Streptococcus thermophilus OX=1308 GN=CDA68_01379 PE=4 SV=1	0	8.529	10	2	4	2	1	283	31.6	6.32	7.56	2
High	Master Protein	A0A2U2MGM2	Amino acid ABC transporter ATP-binding protein OS=Streptococcus thermophilus OX=1308 GN=DID82_00110 PE=4 SV=1	0	34.094	34	5	12	5	1	247	27.6	6.18	36.53	5
High	Master Protein	A0A0E2RE46	Amino acid ABC transporter ATPase OS=Streptococcus thermophilus TH1477 OX=1436725 GN=Y022_02060 PE=4 SV=1	0	25.123	30	6	9	6	1	236	25.6	6.37	17.38	6
High	Master Protein	F8LYZ7	Amino acid (Glutamine) ABC transporter substrate binding protein OS=Streptococcus thermophilus JIM 8232 OX=1051074 GN=STH8232_1820 PE=3 SV=1	0	29.789	36	8	13	8	1	284	31.3	7.93	22.06	8
High	Master Protein	A0A0E2RGW3	Amidophosphoribosyltransferase OS=Streptococcus thermophilus TH1477 OX=1436725 GN=purF PE=3 SV=1	0	8.039	5	2	3	2	1	479	52.6	5.71	8.02	2
High	Master Protein	A0A0E2QG21	Alpha-L-Rha alpha-1,3-L-rhamnosyltransferase OS=Streptococcus thermophilus M17PTZA496 OX=1433289 GN=X841_08335 PE=4 SV=1	0	3.619	5	1	2	1	1	318	36.9	6.47	5.75	1
High	Master Protein	Q5M393	Alpha-amylase OS=Streptococcus thermophilus (strain ATCC BAA-250 / LMG 18311) OX=264199 GN=amyL PE=4 SV=1	0	63.406	30	9	26	9	1	491	57	4.67	52.92	9
High	Master Protein	R5ZNS4	Alpha-acetolactate decarboxylase OS=Streptococcus thermophilus CAG:236 OX=1263110 GN=BN551_00324 PE=3 SV=1	0	16.223	15	4	9	4	1	239	26.8	4.98	20.65	4
High	Master Protein	A0A2S4DXB6	Alpha-1,4 glucan phosphorylase OS=Streptococcus thermophilus OX=1308 GN=CDA68_00801 PE=3 SV=1	0	196.225	48	31	84	31	1	754	86.5	5.55	198.08	31
High	Master Protein	A0A2S4DYE3	Alkyl hydroperoxide reductase AhpD OS=Streptococcus thermophilus OX=1308 GN=CDA68_00388 PE=3 SV=1	0	8.833	11	2	3	2	1	182	19.6	4.65	6.37	2
High	Master Protein	A0A0E2RD82	Alkaline phosphatase OS=Streptococcus thermophilus TH1477 OX=1436725 GN=Y022_03525 PE=4 SV=1	0	23.657	9	5	9	5	1	728	82	6.3	10.53	5
High	Master Protein	A0A0E2Q432	Aldose 1-epimerase OS=Streptococcus thermophilus M17PTZA496 OX=1433289 GN=X841_03255 PE=4 SV=1	0	10.095	36	3	5	3	1	84	9.9	5.06	6.28	3
High	Master Protein	A0A0E2RUN1	Aldo/keto reductase OS=Streptococcus thermophilus TH1477 OX=1436725 GN=Y022_06885 PE=4 SV=1	0	12.209	11	3	6	1	1	280	31.1	4.74	15.46	3
High	Master Protein	A0A2X3V351	Aldo/keto reductase OS=Streptococcus thermophilus OX=1308 GN=NCTC12958_01585 PE=4 SV=1	0	17.608	14	3	6	1	1	280	31.1	4.81	16.36	3
High	Master Protein	G6ERB4	Alcohol dehydrogenase OS=Streptococcus thermophilus CNCM I-1630 OX=1042404 GN=STHE1630_01662 PE=3 SV=1	0	28.713	22	5	10	5	1	379	40.8	6.79	27.41	5
High	Master Protein	A0A0E2Q3M3	Alanine--tRNA ligase OS=Streptococcus thermophilus M17PTZA496 OX=1433289 GN=alaS PE=3 SV=1	0	163.266	44	28	57	28	1	872	96.7	5.12	146.66	28
High	Master Protein	A0A0E2RFE0	Alanine racemase OS=Streptococcus thermophilus TH1477 OX=1436725 GN=Y022_08725 PE=3 SV=1	0	17.625	20	4	7	4	1	367	39.5	5.31	8.79	4
High	Master Protein	A0A0E2Q515	ADP-ribose pyrophosphatase OS=Streptococcus thermophilus M17PTZA496 OX=1433289 GN=X841_03140 PE=4 SV=1	0	8.236	8	1	2	1	1	182	20.5	4.91	5.95	1
Medium	Master Protein	A0A3P6J791	Adenylosuccinate synthetase OS=Streptococcus thermophilus OX=1308 GN=purA_2 PE=3 SV=1	0.045	0.871	3	1	1	1	1	429	46.6	5.44	0	1
High	Master Protein	A0A0E2PYQ4	Adenylosuccinate synthetase OS=Streptococcus thermophilus M17PTZA496 OX=1433289 GN=purA PE=3 SV=1	0	108.408	52	19	43	19	1	430	47.5	5.58	107.28	19
High	Master Protein	A0A2X3UR60	Adenylosuccinate lyase OS=Streptococcus thermophilus OX=1308 GN=purB PE=3 SV=1	0	63.775	40	14	31	14	1	432	49.5	5.36	67.91	14
High	Master Protein	A0A2X3UX71	Adenylate kinase OS=Streptococcus thermophilus OX=1308 GN=adk PE=3 SV=1	0	121.43	60	10	38	10	1	218	23.9	5.17	108.49	10
High	Master Protein	A0A0E2Q272	Adenosine deaminase OS=Streptococcus thermophilus M17PTZA496 OX=1433289 GN=add PE=3 SV=1	0	4.877	9	2	3	2	1	336	37.3	4.81	2.09	2
High	Master Protein	Q03K92	Adenine phosphoribosyltransferase OS=Streptococcus thermophilus (strain ATCC BAA-491 / LMD-9) OX=322159 GN=apt PE=3 SV=1	0	38.685	28	6	15	6	1	172	18.7	5.01	39.09	6
High	Master Protein	V8LS97	Adenine methyltransferase OS=Streptococcus thermophilus TH1435 OX=1415776 GN=U730_08895 PE=4 SV=1	0	13.217	13	2	6	1	1	318	35.9	4.97	7.03	2
High	Master Protein	R5ZNL6	Adapter protein MecA OS=Streptococcus thermophilus CAG:236 OX=1263110 GN=mecA PE=3 SV=1	0	16.724	15	4	8	4	1	249	29.1	4.5	15.67	4
High	Master Protein	A0A0E2RBS3	Acyl-ACP thioesterase OS=Streptococcus thermophilus TH1477 OX=1436725 GN=Y022_06300 PE=4 SV=1	0	4.806	6	1	1	1	1	247	28.8	5.35	2.17	1
High	Master Protein	A0A0E2RIS0	Acyl carrier protein OS=Streptococcus thermophilus TH1477 OX=1436725 GN=acpP PE=3 SV=1	0	20.407	23	2	12	2	1	74	8.4	3.87	34.97	2
High	Master Protein	A0A0E2Q6L7	Acyl carrier protein OS=Streptococcus thermophilus M17PTZA496 OX=1433289 GN=acpP PE=3 SV=1	0.009	1.801	19	1	2	1	1	81	9.4	4.03	0	1
High	Master Protein	A0A2S4DUR1	Acetyltransferase OS=Streptococcus thermophilus OX=1308 GN=CDA68_01669 PE=4 SV=1	0	5.412	2	1	2	1	1	607	68.3	9.28	1.81	1
High	Master Protein	A0A0E2Q0T1	Acetyltransferase OS=Streptococcus thermophilus M17PTZA496 OX=1433289 GN=X841_07380 PE=4 SV=1	0	17.121	24	4	7	4	1	170	19.6	5.6	12.5	4
High	Master Protein	A0A0E2Q3H9	Acetyl-coenzyme A carboxylase carboxyl transferase subunit beta OS=Streptococcus thermophilus M17PTZA496 OX=1433289 GN=accD PE=3 SV=1	0	24.015	17	4	10	4	1	288	31.6	6.57	26.13	4
High	Master Protein	A0A0E2Q5J9	Acetyl-coenzyme A carboxylase carboxyl transferase subunit alpha OS=Streptococcus thermophilus M17PTZA496 OX=1433289 GN=accA PE=3 SV=1	0	24.605	25	6	12	6	1	256	28.1	5.21	19.28	6
High	Master Protein	A0A0M4H7B1	Acetolactate synthase small subunit OS=Streptococcus thermophilus OX=1308 GN=CDA68_01214 PE=4 SV=1	0	10.731	16	2	4	2	1	158	17.6	10.3	9.39	2
High	Master Protein	A0A0E2Q1D3	Acetolactate synthase OS=Streptococcus thermophilus M17PTZA496 OX=1433289 GN=X841_10510 PE=3 SV=1	0	21.463	10	5	10	5	1	566	61.7	5.52	18.75	5
High	Master Protein	Q5M4L0	Acetolactate synthase OS=Streptococcus thermophilus (strain ATCC BAA-250 / LMG 18311) OX=264199 GN=als PE=3 SV=1	0	47.758	22	10	20	10	1	560	61.3	5.03	37.68	10
High	Master Protein	F8LXE5	Acetoin dehydrogenase complex, E1 component,alpha subunit OS=Streptococcus thermophilus JIM 8232 OX=1051074 GN=acoA PE=4 SV=1	0	29.065	23	7	16	7	1	323	35.7	5.25	28.08	7
High	Master Protein	A0A0M3RTJ2	Acetate kinase OS=Streptococcus thermophilus OX=1308 GN=ackA PE=3 SV=1	0	62.92	30	9	20	9	1	397	43.3	5.14	43.02	9
High	Master Protein	A0A2X3URF4	Abortive infection protein AbiGII OS=Streptococcus thermophilus OX=1308 GN=NCTC12958_00196 PE=4 SV=1	0	2.849	2	1	2	1	1	281	32.4	5.43	4.46	1
High	Master Protein	R6AE16	ABC-type amino acid transport/signal transduction system periplasmic component/domain OS=Streptococcus thermophilus CAG:236 OX=1263110 GN=BN551_00859 PE=4 SV=1	0	46.102	52	13	28	13	1	277	30.9	9.07	50.35	13
High	Master Protein	A0A2U2MAV9	ABC-type amino acid transport/periplasmic component/domain protein OS=Streptococcus thermophilus OX=1308 GN=tcyA_1 PE=4 SV=1	0	25.847	30	5	7	5	1	282	31.3	8.31	11.07	5
High	Master Protein	F8LWS4	ABC transporter sugar permease protein OS=Streptococcus thermophilus JIM 8232 OX=1051074 GN=STH8232_1007 PE=3 SV=1	0	19.753	15	3	7	3	1	318	33.8	9.82	11.11	3
High	Master Protein	Q5M673	ABC transporter substrate binding/membrane-spanning protein OS=Streptococcus thermophilus (strain ATCC BAA-250 / LMG 18311) OX=264199 GN=stu0201 PE=3 SV=1	0	12.701	4	3	4	3	1	659	70.5	9.19	7.58	3
High	Master Protein	A0A2X3UG50	ABC transporter substrate binding protein OS=Streptococcus thermophilus OX=1308 GN=yxeM_2 PE=3 SV=1	0	6.937	5	1	3	1	1	270	29.1	9.14	7.43	1
High	Master Protein	A0A2U2MAS3	ABC transporter permease OS=Streptococcus thermophilus OX=1308 GN=DID82_05085 PE=3 SV=1	0	26.109	23	4	9	4	1	230	25.1	8.32	13.47	4
High	Master Protein	A0A0E2QEN6	ABC transporter permease OS=Streptococcus thermophilus M17PTZA496 OX=1433289 GN=X841_11565 PE=4 SV=1	0	3.427	3	2	3	2	1	868	99	9.14	3.7	2
High	Master Protein	A0A0E2RDE0	ABC transporter OS=Streptococcus thermophilus TH1477 OX=1436725 GN=Y022_03010 PE=4 SV=1	0	6.311	2	1	2	1	1	595	66.5	5.5	5.7	1
High	Master Protein	A0A0E2RDS0	ABC transporter OS=Streptococcus thermophilus TH1477 OX=1436725 GN=Y022_02380 PE=4 SV=1	0	36.115	23	8	14	8	1	604	67.1	5.74	18.78	8
Medium	Master Protein	Q5M3H8	ABC transporter membrane-spanning protein OS=Streptococcus thermophilus (strain ATCC BAA-250 / LMG 18311) OX=264199 GN=stu1437 PE=4 SV=1	0.041	0.948	3	1	1	1	1	263	29.3	9.39	0	1
High	Master Protein	A0A0E2RSV8	ABC transporter ATP-binding protein OS=Streptococcus thermophilus TH1477 OX=1436725 GN=Y022_10225 PE=4 SV=1	0	82.167	32	13	30	13	1	540	60.8	4.88	75.53	13
High	Master Protein	A0A0E2REH8	ABC transporter ATP-binding protein OS=Streptococcus thermophilus TH1477 OX=1436725 GN=Y022_01255 PE=4 SV=1	0	5.773	9	2	5	2	1	267	29.6	7.21	5.5	2
High	Master Protein	A0A2X3UMM0	ABC transporter ATP-binding protein OS=Streptococcus thermophilus OX=1308 GN=potA_1 PE=4 SV=1	0	3.19	3	1	3	1	1	252	28.1	6.62	7.14	1
High	Master Protein	A0A0M4HFY3	ABC transporter ATP-binding protein OS=Streptococcus thermophilus OX=1308 GN=CDA68_01586 PE=4 SV=1	0	30.24	28	7	15	7	1	254	27.9	5.06	21.06	7
High	Master Protein	A0A0E2Q298	ABC transporter ATP-binding protein OS=Streptococcus thermophilus M17PTZA496 OX=1433289 GN=X841_08325 PE=4 SV=1	0	33.199	21	7	15	7	1	401	44.7	5.01	23.5	7
High	Master Protein	R5ZU23	ABC transporter ATP binding protein OS=Streptococcus thermophilus CAG:236 OX=1263110 GN=BN551_00236 PE=4 SV=1	0	45.817	38	9	20	9	1	267	29.5	4.59	51.65	9
High	Master Protein	A0A3G6JZD4	8-oxo-dGTP diphosphatase OS=Streptococcus thermophilus OX=1308 GN=DF198_05520 PE=4 SV=1	0	13.873	22	3	6	3	1	160	18.8	5	13.28	3
High	Master Protein	A0A0E2QHX0	7-cyano-7-deazaguanine synthase OS=Streptococcus thermophilus M17PTZA496 OX=1433289 GN=queC PE=3 SV=1	0	4.69	10	1	4	1	1	217	24.1	4.93	0	1
High	Master Protein	A0A0E2Q074	7,8-dihydroneopterin aldolase OS=Streptococcus thermophilus M17PTZA496 OX=1433289 GN=X841_08740 PE=3 SV=1	0	4.432	12	2	4	2	1	119	13.6	4.97	5.95	2
High	Master Protein	V8M045	60 kDa chaperonin OS=Streptococcus thermophilus TH1435 OX=1415776 GN=groL PE=3 SV=1	0	555.884	87	54	496	30	1	539	56.9	4.78	1335.2	54
High	Master Protein	C0SN60	60 kDa chaperonin (Fragment) OS=Streptococcus thermophilus OX=1308 GN=groEL PE=3 SV=1	0	248.406	87	25	255	1	1	252	26.9	4.83	692.8	25
High	Master Protein	A0A0E2QIW2	5'-methylthioadenosine/S-adenosylhomocysteine nucleosidase OS=Streptococcus thermophilus M17PTZA496 OX=1433289 GN=X841_03150 PE=3 SV=1	0	25.725	27	4	7	4	1	230	24.7	4.68	20.77	4
High	Master Protein	V8LXK5	5-methyltetrahydropteroyltriglutamate--homocysteine methyltransferase OS=Streptococcus thermophilus TH1435 OX=1415776 GN=metE PE=3 SV=1	0	34.908	10	7	15	7	1	762	86.1	5.25	35.51	7
Medium	Master Protein	A0A3P6K5M6	5-formyltetrahydrofolate cyclo-ligase OS=Streptococcus thermophilus OX=1308 GN=ygfA PE=3 SV=1	0.029	1.207	4	1	1	1	1	194	20.8	7.61	1.87	1
High	Master Protein	A0A0E2Q017	50S ribosomal protein L9 OS=Streptococcus thermophilus M17PTZA496 OX=1433289 GN=rplI PE=3 SV=1	0	18.027	34	6	13	6	1	152	17.1	9.63	30.29	6
High	Master Protein	Q5M5F1	50S ribosomal protein L7/L12 OS=Streptococcus thermophilus (strain ATCC BAA-250 / LMG 18311) OX=264199 GN=rplL PE=3 SV=1	0	71.51	71	8	48	8	1	127	12.9	4.41	142.57	8
High	Master Protein	V8LRZ1	50S ribosomal protein L6 OS=Streptococcus thermophilus TH1435 OX=1415776 GN=rplF PE=3 SV=1	0	62.722	49	6	29	6	1	178	19.4	9.47	62.84	6
High	Master Protein	F8LTX6	50S ribosomal protein L5 OS=Streptococcus thermophilus JIM 8232 OX=1051074 GN=rplE PE=3 SV=1	0	101.655	73	13	65	13	1	180	19.8	9.35	136.18	13
High	Master Protein	A0A0E2QF96	50S ribosomal protein L4 OS=Streptococcus thermophilus M17PTZA496 OX=1433289 GN=rplD PE=3 SV=1	0	48.739	39	6	31	6	1	207	22.1	9.8	87.15	6
High	Master Protein	R5ZTM9	50S ribosomal protein L36 OS=Streptococcus thermophilus CAG:236 OX=1263110 GN=rpmJ PE=3 SV=1	0	4.513	26	1	3	1	1	38	4.4	10.61	7.82	1
High	Master Protein	Q5LXM5	50S ribosomal protein L33 3 OS=Streptococcus thermophilus (strain CNRZ 1066) OX=299768 GN=rpmG3 PE=3 SV=1	0	10.693	45	4	7	4	1	49	5.9	10.35	9.98	4
High	Master Protein	F8LU31	50S ribosomal protein L32 OS=Streptococcus thermophilus JIM 8232 OX=1051074 GN=rpmF PE=3 SV=1	0	9.293	28	1	5	1	1	60	6.8	10.71	11.48	1
High	Master Protein	R5ZLY2	50S ribosomal protein L31 type B OS=Streptococcus thermophilus CAG:236 OX=1263110 GN=rpmE2 PE=3 SV=1	0	34.987	35	2	8	2	1	88	10.4	8.94	33	2
High	Master Protein	A0A0E2RC44	50S ribosomal protein L30 OS=Streptococcus thermophilus TH1477 OX=1436725 GN=rpmD PE=3 SV=1	0	25.644	67	4	18	4	1	60	6.4	10.11	45.9	4
High	Master Protein	A0A0E2Q0N1	50S ribosomal protein L3 OS=Streptococcus thermophilus M17PTZA496 OX=1433289 GN=rplC PE=3 SV=1	0	38.559	16	3	45	3	1	208	22.4	10.07	90.5	3
High	Master Protein	F8LTY0	50S ribosomal protein L29 OS=Streptococcus thermophilus JIM 8232 OX=1051074 GN=rpmC PE=3 SV=1	0	14.112	65	5	11	5	1	68	7.9	9.35	21.21	5
High	Master Protein	F8LU14	50S ribosomal protein L28 OS=Streptococcus thermophilus JIM 8232 OX=1051074 GN=rpmB PE=3 SV=1	0	8.194	40	3	9	3	1	62	6.9	11.21	12.14	3
High	Master Protein	A0A0E2Q3J4	50S ribosomal protein L27 OS=Streptococcus thermophilus M17PTZA496 OX=1433289 GN=rpmA PE=3 SV=1	0	11.115	25	2	6	2	1	96	10.3	10.33	14.69	2
High	Master Protein	Q03IG2	50S ribosomal protein L24 OS=Streptococcus thermophilus (strain ATCC BAA-491 / LMD-9) OX=322159 GN=rplX PE=3 SV=1	0	25.949	37	4	16	4	1	101	10.8	9.91	36.32	4
High	Master Protein	R6AA03	50S ribosomal protein L23 OS=Streptococcus thermophilus CAG:236 OX=1263110 GN=rplW PE=3 SV=1	0	32.986	84	9	25	9	1	98	10.8	9.63	57.44	9
High	Master Protein	Q5LXR6	50S ribosomal protein L22 OS=Streptococcus thermophilus (strain CNRZ 1066) OX=299768 GN=rplV PE=3 SV=1	0	44.208	54	5	35	5	1	114	12.4	11.02	67.3	5
High	Master Protein	A0A0E2RFS2	50S ribosomal protein L21 OS=Streptococcus thermophilus TH1477 OX=1436725 GN=rplU PE=3 SV=1	0	32.239	49	3	37	3	1	104	11.2	9.86	73.12	3
High	Master Protein	A0A0E2RH63	50S ribosomal protein L20 OS=Streptococcus thermophilus TH1477 OX=1436725 GN=rplT PE=3 SV=1	0	44.57	37	4	14	4	1	119	13.6	10.83	50.08	4
High	Master Protein	G6EMF3	50S ribosomal protein L2 OS=Streptococcus thermophilus CNCM I-1630 OX=1042404 GN=rplB PE=3 SV=1	0	86.852	53	12	58	12	1	277	30	10.58	112.74	12
High	Master Protein	A0A3G6JNU0	50S ribosomal protein L19 OS=Streptococcus thermophilus OX=1308 GN=rplS PE=3 SV=1	0	65.25	59	8	38	8	1	115	13.2	10.78	101.78	8
High	Master Protein	Q5M2C9	50S ribosomal protein L18 OS=Streptococcus thermophilus (strain ATCC BAA-250 / LMG 18311) OX=264199 GN=rplR PE=3 SV=1	0	30.656	43	4	17	4	1	121	13.3	10.43	51.56	4
High	Master Protein	Q03IH8	50S ribosomal protein L17 OS=Streptococcus thermophilus (strain ATCC BAA-491 / LMD-9) OX=322159 GN=rplQ PE=3 SV=1	0	36.301	44	6	19	6	1	128	14.5	9.86	43.04	6
High	Master Protein	A0A0E2PZ39	50S ribosomal protein L16 OS=Streptococcus thermophilus M17PTZA496 OX=1433289 GN=rplP PE=3 SV=1	0	27.018	18	2	14	2	1	137	15.5	10.65	27.99	2
High	Master Protein	A0A0E2PZC7	50S ribosomal protein L15 OS=Streptococcus thermophilus M17PTZA496 OX=1433289 GN=rplO PE=3 SV=1	0	36.636	49	5	18	5	1	146	15.5	10.49	44.49	5
High	Master Protein	Q5LXS1	50S ribosomal protein L14 OS=Streptococcus thermophilus (strain CNRZ 1066) OX=299768 GN=rplN PE=3 SV=1	0	21.611	25	4	18	4	1	122	13.1	10.27	46.5	4
High	Master Protein	G6EQL6	50S ribosomal protein L13 (Fragment) OS=Streptococcus thermophilus CNCM I-1630 OX=1042404 GN=rplM PE=3 SV=1	0	35.708	58	6	20	6	1	148	16.1	9.86	51.07	6
High	Master Protein	G6EP25	50S ribosomal protein L11 OS=Streptococcus thermophilus CNCM I-1630 OX=1042404 GN=rplK PE=3 SV=1	0	31.378	25	3	13	3	1	141	15.5	9	33.19	3
High	Master Protein	Q5M5F2	50S ribosomal protein L10 OS=Streptococcus thermophilus (strain ATCC BAA-250 / LMG 18311) OX=264199 GN=rplJ PE=3 SV=2	0	59.685	59	10	36	10	1	167	17.5	5.43	86.75	10
High	Master Protein	G6EP24	50S ribosomal protein L1 OS=Streptococcus thermophilus CNCM I-1630 OX=1042404 GN=rplA PE=3 SV=1	0	50.187	45	9	31	9	1	229	24.5	9.09	74.97	9
High	Master Protein	A0A2U2M6F6	4-oxalocrotonate tautomerase OS=Streptococcus thermophilus OX=1308 GN=DID82_06400 PE=3 SV=1	0.001	2.617	11	1	2	1	1	61	7.1	6.02	4.16	1
High	Master Protein	A0A0E2Q1A6	4-methyl-5(B-hydroxyethyl)-thiazole monophosphate biosynthesis protein OS=Streptococcus thermophilus M17PTZA496 OX=1433289 GN=X841_05645 PE=4 SV=1	0	8.402	25	2	3	1	1	182	19.2	4.7	6.59	2
High	Master Protein	Q5M3S2	4-hydroxy-tetrahydrodipicolinate synthase OS=Streptococcus thermophilus (strain ATCC BAA-250 / LMG 18311) OX=264199 GN=dapA PE=3 SV=1	0	38.213	24	6	11	6	1	323	35.4	5.63	32.21	6
High	Master Protein	A0A0E2Q2V2	4-hydroxy-tetrahydrodipicolinate reductase OS=Streptococcus thermophilus M17PTZA496 OX=1433289 GN=dapB PE=3 SV=1	0	25.148	25	5	10	5	1	255	27.7	5.3	28.61	5
High	Master Protein	A0A2X3WMF9	4-alpha-glucanotransferase OS=Streptococcus thermophilus OX=1308 GN=malQ PE=3 SV=1	0	72.921	33	15	32	1	1	502	57.5	5.45	64.79	15
High	Master Protein	A0A2S4DX84	4-alpha-glucanotransferase OS=Streptococcus thermophilus OX=1308 GN=CDA68_00800 PE=3 SV=1	0	69.675	34	15	33	1	1	502	57.5	5.29	56.75	15
High	Master Protein	A0A0E2Q3R0	3-phosphoshikimate 1-carboxyvinyltransferase OS=Streptococcus thermophilus M17PTZA496 OX=1433289 GN=aroA PE=3 SV=1	0	25.363	11	4	9	4	1	427	45.9	5.2	18.98	4
High	Master Protein	A0A0E2Q5J0	3-oxoacyl-[acyl-carrier-protein] synthase 3 OS=Streptococcus thermophilus M17PTZA496 OX=1433289 GN=fabH PE=3 SV=1	0	9.492	9	2	4	2	1	320	34.2	4.83	7.57	2
High	Master Protein	A0A2U2MFK3	3-oxoacyl-[acyl-carrier-protein] synthase 2 OS=Streptococcus thermophilus OX=1308 GN=fabF PE=3 SV=1	0	116.269	56	12	35	12	1	410	43.5	5.25	102.91	12
High	Master Protein	A0A0E2RFQ4	3-ketoacyl-ACP reductase OS=Streptococcus thermophilus TH1477 OX=1436725 GN=Y022_02200 PE=4 SV=1	0	16.865	22	4	10	4	1	244	25.8	6.24	17.19	4
High	Master Protein	V8LW65	3-isopropylmalate dehydrogenase OS=Streptococcus thermophilus TH1435 OX=1415776 GN=leuB PE=3 SV=1	0	17.415	16	4	7	4	1	348	37.4	5.05	16.63	4
High	Master Protein	A0A2X3UDL0	3-hydroxyacyl-[acyl-carrier-protein] dehydratase FabZ OS=Streptococcus thermophilus OX=1308 GN=fabZ PE=3 SV=1	0	10.688	18	2	4	2	1	141	15.4	8.35	10.27	2
High	Master Protein	F8LW40	3-hydroxy-3-methylglutaryl coenzyme A reductase OS=Streptococcus thermophilus JIM 8232 OX=1051074 GN=mvaA PE=3 SV=1	0	7.398	5	1	2	1	1	423	45.9	6.92	7.86	1
High	Master Protein	V8LYP0	3-dehydroquinate synthase OS=Streptococcus thermophilus TH1435 OX=1415776 GN=aroB PE=3 SV=1	0	60.236	41	14	29	14	1	355	39	6.37	64.74	14
Medium	Master Protein	A0A3P6JWH6	3-dehydroquinate synthase OS=Streptococcus thermophilus OX=1308 GN=aroB PE=3 SV=1	0.034	1.076	2	1	2	1	1	357	38.8	5.2	0	1
High	Master Protein	Q5M558	3-dehydroquinate dehydratase OS=Streptococcus thermophilus (strain ATCC BAA-250 / LMG 18311) OX=264199 GN=aroD PE=3 SV=1	0	13.731	19	3	4	3	1	225	25.4	4.65	10.31	3
High	Master Protein	V8LRL4	3'-5' exoribonuclease OS=Streptococcus thermophilus TH1435 OX=1415776 GN=U730_08580 PE=4 SV=1	0	21.386	20	5	8	5	1	317	36.4	6.34	13.91	5
High	Master Protein	A0A0E2Q237	3'-5' exonuclease DinG OS=Streptococcus thermophilus M17PTZA496 OX=1433289 GN=dinG PE=3 SV=1	0	17.352	7	3	4	3	1	828	95.3	5.91	10.79	3
High	Master Protein	F8LUT8	33 kDa chaperonin OS=Streptococcus thermophilus JIM 8232 OX=1051074 GN=hslO PE=3 SV=1	0	33.194	23	5	11	5	1	288	31.5	4.67	27.37	5
High	Master Protein	V8LYX9	30S ribosomal protein S9 OS=Streptococcus thermophilus TH1435 OX=1415776 GN=rpsI PE=3 SV=1	0	23.415	45	4	18	4	1	130	14.2	10.67	29.27	4
High	Master Protein	A0A0E2Q0A1	30S ribosomal protein S8 OS=Streptococcus thermophilus M17PTZA496 OX=1433289 GN=rpsH PE=3 SV=1	0	61.916	43	6	21	6	1	132	14.8	9.52	73.54	6
High	Master Protein	A0A2X3UAS9	30S ribosomal protein S7 OS=Streptococcus thermophilus OX=1308 GN=rpsG PE=3 SV=1	0	22.791	28	3	13	3	1	156	17.7	10.17	41.45	3
High	Master Protein	A0A0E2Q0X3	30S ribosomal protein S6 OS=Streptococcus thermophilus M17PTZA496 OX=1433289 GN=rpsF PE=3 SV=1	0	30.231	55	4	15	1	1	96	11.1	5.27	38.24	4
High	Master Protein	Q03IV3	30S ribosomal protein S6 OS=Streptococcus thermophilus (strain ATCC BAA-491 / LMD-9) OX=322159 GN=rpsF PE=3 SV=1	0	34.213	64	4	16	1	1	96	11.1	5.1	43.64	4
High	Master Protein	Q03IG8	30S ribosomal protein S5 OS=Streptococcus thermophilus (strain ATCC BAA-491 / LMD-9) OX=322159 GN=rpsE PE=3 SV=1	0	113.077	56	10	42	10	1	164	17	9.85	141.12	10
High	Master Protein	A0A2X3V577	30S ribosomal protein S4 OS=Streptococcus thermophilus OX=1308 GN=rpsD_2 PE=3 SV=1	0	49.401	61	13	41	13	1	203	23.1	10.07	96.99	13
High	Master Protein	A0A0M5JYT5	30S ribosomal protein S3 OS=Streptococcus thermophilus OX=1308 GN=rpsC PE=3 SV=1	0	29.313	26	5	15	5	1	217	24.1	9.83	36.07	5
High	Master Protein	A0A0E2PZN1	30S ribosomal protein S21 OS=Streptococcus thermophilus M17PTZA496 OX=1433289 GN=rpsU PE=3 SV=1	0	11.178	17	2	7	2	1	58	6.9	11.3	18.75	2
High	Master Protein	Q5M080	30S ribosomal protein S20 OS=Streptococcus thermophilus (strain CNRZ 1066) OX=299768 GN=rpsT PE=3 SV=1	0.001	2.825	11	1	4	1	1	83	9	10.54	8.49	1
High	Master Protein	A0A2U2M556	30S ribosomal protein S2 OS=Streptococcus thermophilus OX=1308 GN=rpsB PE=3 SV=1	0	104.297	58	13	50	13	1	255	28.4	5.33	122.09	13
High	Master Protein	A0A0E2Q0B0	30S ribosomal protein S19 OS=Streptococcus thermophilus M17PTZA496 OX=1433289 GN=rpsS PE=3 SV=1	0	10.919	24	2	5	2	1	92	10.6	9.95	11.72	2
High	Master Protein	G6EMD9	30S ribosomal protein S18 OS=Streptococcus thermophilus CNCM I-1630 OX=1042404 GN=rpsR PE=3 SV=1	0	11.89	29	4	7	4	1	79	9.3	10.64	10.25	4
High	Master Protein	A0A0E2RT71	30S ribosomal protein S17 OS=Streptococcus thermophilus TH1477 OX=1436725 GN=rpsQ PE=3 SV=1	0	5.163	23	2	8	2	1	86	10	9.92	11.67	2
High	Master Protein	A0A3P6K4B9	30S ribosomal protein S17 OS=Streptococcus thermophilus OX=1308 GN=rpsQ PE=3 SV=1	0.009	1.609	7	1	1	1	1	104	11.7	9.66	0	1
High	Master Protein	A0A0E2RG01	30S ribosomal protein S16 OS=Streptococcus thermophilus TH1477 OX=1436725 GN=rpsP PE=3 SV=1	0	22.136	48	4	14	4	1	90	10.4	10.05	27.15	4
High	Master Protein	V8LYS3	30S ribosomal protein S15 OS=Streptococcus thermophilus TH1435 OX=1415776 GN=rpsO PE=3 SV=1	0	23.409	41	4	11	4	1	108	12.8	10.56	32.59	4
High	Master Protein	A0A0E2PZ07	30S ribosomal protein S14 type Z OS=Streptococcus thermophilus M17PTZA496 OX=1433289 GN=rpsN PE=3 SV=1	0	3.735	26	2	4	2	1	61	7.1	10.4	8.7	2
High	Master Protein	A0A0E2RT53	30S ribosomal protein S13 OS=Streptococcus thermophilus TH1477 OX=1436725 GN=rpsM PE=3 SV=1	0	42.599	36	6	23	6	1	121	13.4	10.52	58.27	6
High	Master Protein	A0A0E2Q1K2	30S ribosomal protein S12 OS=Streptococcus thermophilus M17PTZA496 OX=1433289 GN=rpsL PE=3 SV=1	0	18.763	16	3	15	3	1	137	15.1	11.66	36.36	3
High	Master Protein	A0A0E2Q0L2	30S ribosomal protein S11 OS=Streptococcus thermophilus M17PTZA496 OX=1433289 GN=rpsK PE=3 SV=1	0	18.882	28	3	11	3	1	127	13.4	11.43	22.05	3
High	Master Protein	A0A0E2PZE1	30S ribosomal protein S10 OS=Streptococcus thermophilus M17PTZA496 OX=1433289 GN=rpsJ PE=3 SV=1	0	20.718	50	5	14	5	1	102	11.6	9.92	39.76	5
High	Master Protein	Q5M599	30S ribosomal protein S1 OS=Streptococcus thermophilus (strain ATCC BAA-250 / LMG 18311) OX=264199 GN=rpsA PE=4 SV=1	0	78.304	39	15	41	15	1	417	46	5.01	97.08	15
High	Master Protein	A0A0E2RDN4	2-nitropropane dioxygenase OS=Streptococcus thermophilus TH1477 OX=1436725 GN=Y022_02190 PE=4 SV=1	0	123.749	45	10	39	10	1	321	33.6	5.47	128.12	10
High	Master Protein	A0A0E2RBX0	2-isopropylmalate synthase OS=Streptococcus thermophilus TH1477 OX=1436725 GN=leuA PE=3 SV=1	0	76.354	27	10	26	10	1	520	57	5.02	65.84	10
High	Master Protein	A0A2U2M4S5	2-dehydropantoate 2-reductase OS=Streptococcus thermophilus OX=1308 GN=DID82_07235 PE=3 SV=1	0	50.541	36	7	20	7	1	318	36.1	5.78	49.08	7
High	Master Protein	A0A0E2Q1F7	2-amino-4-hydroxy-6-hydroxymethyldihydropteridine pyrophosphokinase OS=Streptococcus thermophilus M17PTZA496 OX=1433289 GN=X841_08735 PE=4 SV=1	0.009	1.799	4	1	2	1	1	163	18.5	5	0	1
High	Master Protein	A0A0E2QJY0	23S rRNA methyltransferase OS=Streptococcus thermophilus M17PTZA496 OX=1433289 GN=X841_01590 PE=3 SV=1	0	19.139	31	5	9	5	1	245	26.9	6.06	14.89	5
High	Master Protein	A0A0M4HZU2	23S rRNA (Guanosine(2251)-2'-O)-methyltransferase RlmB OS=Streptococcus thermophilus OX=1308 GN=CDA68_01784 PE=3 SV=1	0	27.464	28	6	15	6	1	247	26.6	7.21	26.56	6
High	Master Protein	A0A2U2M9N1	2,3-bisphosphoglycerate-dependent phosphoglycerate mutase OS=Streptococcus thermophilus OX=1308 GN=gpmA PE=3 SV=1	0	74.395	49	10	44	10	1	230	26.1	5.55	90.97	10
High	Master Protein	A0A0E2PYY2	2,3,4,5-tetrahydropyridine-2,6-dicarboxylate N-acetyltransferase OS=Streptococcus thermophilus M17PTZA496 OX=1433289 GN=dapH PE=3 SV=1	0	60.746	45	9	25	9	1	232	24.1	4.89	73.07	9
High	Master Protein	A0A0E2RG40	1-acyl-sn-glycerol-3-phosphate acyltransferase OS=Streptococcus thermophilus TH1477 OX=1436725 GN=Y022_07820 PE=4 SV=1	0	20.503	19	4	8	4	1	251	29.2	9.66	17.11	4
High	Master Protein	A0A2U2MGQ0	16S rRNA (Guanine(966)-N(2))-methyltransferase RsmD OS=Streptococcus thermophilus OX=1308 GN=rsmD PE=4 SV=1	0	12.217	19	3	6	3	1	182	20	5.27	8.61	3
High	Master Protein	R5ZU50	10 kDa chaperonin OS=Streptococcus thermophilus CAG:236 OX=1263110 GN=groS PE=3 SV=1	0	62.316	86	8	62	8	1	95	9.9	4.63	169.32	8
High	Master Protein	A0A0E2RFH7	1,2-diacylglycerol 3-glucosyltransferase OS=Streptococcus thermophilus TH1477 OX=1436725 GN=Y022_03145 PE=4 SV=1	0.002	2.058	3	1	1	1	1	440	49.8	7.28	0	1
High	Master Protein	G6EMH7	(2E,6E)-farnesyl diphosphate synthase (Fragment) OS=Streptococcus thermophilus CNCM I-1630 OX=1042404 GN=STHE1630_00319 PE=3 SV=1	0	5.587	4	1	1	1	1	292	32.1	5.34	3.11	1

## Sheet: Energetic metabolism
Table S1	Proteomic analysis of Streptococcus thermophilus MIM13 EdC
Protein FDR Confidence: Combined	Master	Accession	Description	Exp. q-value: Combined	Sum PEP Score	Coverage [%]	# Peptides	# PSMs	# Unique Peptides	# Protein Groups	# AAs	MW [kDa]	calc. pI	Score Sequest HT: Sequest HT	# Peptides (by Search Engine): Sequest HT
High	Master Protein	A0A3G6JKM2	Lactose permease OS=Streptococcus thermophilus OX=1308 GN=DF198_06900 PE=4 SV=1	0	69.757	23	11	25	11	1	634	69.3	6.93	70.21	11
High	Master Protein	B1PYZ3	Beta-galactosidase OS=Streptococcus thermophilus OX=1308 GN=lacZ PE=3 SV=1	0	193.154	40	35	99	7	1	1026	117	5	217.94	35
High	Master Protein	Q8VS88	Beta-galactosidase OS=Streptococcus salivarius OX=1304 GN=lacZ PE=3 SV=1	0	98.437	23	23	60	1	1	1005	114.4	5.01	121.18	23
High	Master Protein	H6TB16	Beta-galactosidase OS=Streptococcus infantarius subsp. infantarius OX=150054 GN=lacZ PE=3 SV=1	0	149.846	27	26	78	1	1	1026	116.9	4.94	174.94	26
High	Master Protein	A0A023T1L2	Glucose kinase (Fragment) OS=Streptococcus thermophilus OX=1308 GN=glcK PE=4 SV=1	0	36.335	33	4	15	1	1	150	15.1	4.84	42.55	4
High	Master Protein	V8LYK7	Glucose-6-phosphate isomerase OS=Streptococcus thermophilus TH1435 OX=1415776 GN=pgi PE=3 SV=1	0	129.202	53	17	41	17	1	457	50.8	5.14	121.43	17
High	Master Protein	A0A0E2QFJ1	Fructokinase OS=Streptococcus thermophilus M17PTZA496 OX=1433289 GN=X841_09805 PE=4 SV=1	0	9.184	8	2	3	2	1	297	32.3	5.24	6.31	2
High	Master Protein	V8LZ43	Triosephosphate isomerase OS=Streptococcus thermophilus TH1435 OX=1415776 GN=tpiA PE=3 SV=1	0	47.414	38	6	18	6	1	252	26.6	4.81	44.97	6
High	Master Protein	A0A2S4DUR7	Fructose-bisphosphate aldolase OS=Streptococcus thermophilus OX=1308 GN=CDA68_01706 PE=3 SV=1	0	149.929	60	15	141	4	1	293	31.5	4.89	324.79	15
High	Master Protein	F8LY31	NADP-dependent glyceraldehyde-3-phosphate dehydrogenase OS=Streptococcus thermophilus JIM 8232 OX=1051074 GN=gapN PE=3 SV=1	0	161.933	68	21	71	21	1	477	50.8	4.94	190.63	21
High	Master Protein	F8LTG6	Phosphoglycerate kinase OS=Streptococcus thermophilus JIM 8232 OX=1051074 GN=pgk PE=3 SV=1	0	163.47	76	26	79	26	1	399	42.2	4.96	148.16	26
High	Master Protein	A0A2U2M9N1	2,3-bisphosphoglycerate-dependent phosphoglycerate mutase OS=Streptococcus thermophilus OX=1308 GN=gpmA PE=3 SV=1	0	74.395	49	10	44	10	1	230	26.1	5.55	90.97	10
High	Master Protein	A0A2X3WL59	Enolase OS=Streptococcus thermophilus OX=1308 GN=eno PE=3 SV=1	0	290.534	80	26	239	23	1	434	47	4.81	615.72	26
High	Master Protein	A0A2X3UMN0	Pyruvate kinase OS=Streptococcus thermophilus OX=1308 GN=pyk PE=3 SV=1	0	237.153	56	29	123	1	1	500	54.5	5.02	301.81	29
High	Master Protein	A0A2U2M9M4	Pyruvate kinase OS=Streptococcus thermophilus OX=1308 GN=pyk PE=3 SV=1	0	333.609	76	37	159	9	1	500	54.5	5.08	395.14	37
High	Master Protein	A0A2X3UJT5	L-lactate dehydrogenase OS=Streptococcus thermophilus OX=1308 GN=ldhA PE=3 SV=1	0	127.905	34	11	71	1	1	328	35.4	5.03	215.17	11
High	Master Protein	Q5LZ83	L-lactate dehydrogenase OS=Streptococcus thermophilus (strain CNRZ 1066) OX=299768 GN=ldh PE=3 SV=1	0	122.539	33	11	70	1	1	328	35.4	5.16	204.12	11
High	Master Protein	A0A0E2RCH5	Sucrose-6-phosphate hydrolase OS=Streptococcus thermophilus TH1477 OX=1436725 GN=Y022_08765 PE=3 SV=1	0	5.54	5	2	3	2	1	480	54.3	5.06	3.98	2
High	Master Protein	F8LYF9	Galactokinase OS=Streptococcus thermophilus JIM 8232 OX=1051074 GN=galK PE=3 SV=1	0	29.296	22	8	13	8	1	388	43.4	5.1	26.23	8
High	Master Protein	R6ABM6	Galactose-1-phosphate uridylyltransferase OS=Streptococcus thermophilus CAG:236 OX=1263110 GN=galT PE=3 SV=1	0	56.33	32	12	21	12	1	507	57.2	5.06	36.75	12
High	Master Protein	A0A3G6JR24	Galactose-1-epimerase OS=Streptococcus thermophilus OX=1308 GN=galM PE=4 SV=1	0	15.05	12	4	9	4	1	348	39	5.05	8.69	4
High	Master Protein	A0A2U2M173	Phospho-sugar mutase OS=Streptococcus thermophilus OX=1308 GN=CDA68_01011 PE=3 SV=1	0	146.537	50	19	56	19	1	572	63.1	4.91	153.96	19
High	Master Protein	A0A2U2M6C8	UDP-glucose 4-epimerase GalE OS=Streptococcus thermophilus OX=1308 GN=galE PE=4 SV=1	0	21.478	17	4	10	4	1	337	37.2	5.43	22.35	4
High	Master Protein	F8LV37	Urease subunit gamma OS=Streptococcus thermophilus JIM 8232 OX=1051074 GN=ureA PE=3 SV=1	0	15.792	29	2	6	2	1	100	11.3	5.22	13.29	2
High	Master Protein	Q5M1G7	Urease subunit beta OS=Streptococcus thermophilus (strain CNRZ 1066) OX=299768 GN=ureB PE=3 SV=1	0	3.795	10	1	1	1	1	103	11.5	6.3	2.32	1
High	Master Protein	A0A0E2Q2Y6	Urease subunit alpha OS=Streptococcus thermophilus M17PTZA496 OX=1433289 GN=ureC PE=3 SV=1	0	32.524	24	8	11	8	1	572	61.8	5.27	20.13	8
High	Master Protein	Q7ATC3	Urease accessory protein UreG OS=Streptococcus thermophilus OX=1308 GN=ureG PE=3 SV=1	0	45.623	41	6	14	6	1	204	22.9	4.75	40.93	6
High	Master Protein	V8LYB6	Urease accessory protein UreE OS=Streptococcus thermophilus TH1435 OX=1415776 GN=ureE PE=3 SV=1	0	17.31	18	2	6	2	1	168	19	6.1	19.38	2
High	Master Protein	F8LWS4	ABC transporter sugar permease protein OS=Streptococcus thermophilus JIM 8232 OX=1051074 GN=STH8232_1007 PE=3 SV=1	0	19.753	15	3	7	3	1	318	33.8	9.82	11.11	3		ABC transporter sugar permease protein OS=Streptococcus thermophilus JIM 8232 OX=1051074 GN=STH8232_1007 PE=3 SV=1
High	Master Protein	A0A0E2RBQ7	Phosphocarrier protein HPr OS=Streptococcus thermophilus TH1477 OX=1436725 GN=Y022_06455 PE=4 SV=1	0	4.4	11	1	2	1	1	87	8.9	5.31	5.09	1
High	Master Protein	G6ENE5	HPr kinase/phosphorylase OS=Streptococcus thermophilus CNCM I-1630 OX=1042404 GN=hprK PE=3 SV=1	0	58.113	42	9	24	9	1	309	34.3	5.2	50.2	9
